# Supplementary material for: Proteomic Insights into the Interaction of Chitosan Nanoparticles with Canine MDCK Epithelial Cells
Source: Molecules. 2025 Sep 19;30(18):3815. doi: 10.3390/molecules30183815 (PMC12473073; doi:10.3390/molecules30183815)
Supplement: Supplementary file 1 [file molecules-30-03815-s001.zip]

Archive with 3 entries (3 files):
- molecules-3755328-supplementary.pdf
- Table S1 - Mass spectrometry 8 h.xlsx
- Table S2 - Mass spectrometry 48 h.xlsx
