# Supplementary material for: Proteomic Insights into the Interaction of Chitosan Nanoparticles with Canine MDCK Epithelial Cells
Source: Molecules. 2025 Sep 19;30(18):3815. doi: 10.3390/molecules30183815 (PMC12473073; doi:10.3390/molecules30183815)
Supplement: Supplementary file 1 [file molecules-30-03815-s001.zip › Table S1 - Mass spectrometry 8 h.xlsx]

## Sheet: Hoja1
Selection of overexpressed proteins (8 h) for bioinformatic analysis
				Amount (fmol)			difference
Accession	Gene	Mass	Description	Control	CSNPs
A0A8I3P3I9;E2QX67	HPGD	19403.1	15-hydroxyprostaglandin dehydrogenase [NAD(+)] OS=Canis lupus familiaris OX=9615 GN=HPGD PE=3 SV=1	1820.08	3251.65		1431.57
A0A8I3P091;A0A8I3P6Z9;A0A8I3P821;A0A8I3PAZ8;A0A8I3PGT0;A0A8I3PHQ0;A0A8I3PIM8	PPP1R9A	151823	Protein phosphatase 1 regulatory subunit 9A OS=Canis lupus familiaris OX=9615 GN=PPP1R9A PE=4 SV=1	100.546	321.781		221.235
A0A8I3MLF2;A0A8I3MJC2	RAB15	48523.2	RAB15_ member RAS oncogene family OS=Canis lupus familiaris OX=9615 GN=RAB15 PE=3 SV=1	109.709	318.438		208.729
A0A8I3NHZ9;A0A8I3NJY0	MYL3	23568.8	Myosin light chain 3 OS=Canis lupus familiaris OX=9615 GN=MYL3 PE=4 SV=1	162.179	357.208		195.029
A0A8I3PBA4;A0A8I3PEE3;A0A8I3PGB4;A0A8I3PMG6;A0A8I3S2C4	ACOX1	84498.7	Acyl-coenzyme A oxidase OS=Canis lupus familiaris OX=9615 GN=ACOX1 PE=3 SV=1	3.79358	191.92		188.127
A0A8I3NF86;A0A8I3NQM5;A0A8I3NRM0;A0A8I3NT14	ARHGAP15	27400.1	Rho GTPase activating protein 15 OS=Canis lupus familiaris OX=9615 GN=ARHGAP15 PE=4 SV=1	113.348	289.075		175.727
A0A8I3Q693;A0A8I3Q7M7	BZW1	48014.2	Uncharacterized protein OS=Canis lupus familiaris OX=9615 GN=BZW1 PE=3 SV=1	68.7718	227.526		158.754
A0A8I3MG28;A0A8I3N2W4	HEATR1	235356	HEAT repeat-containing protein 1 OS=Canis lupus familiaris OX=9615 GN=HEATR1 PE=3 SV=1	59.2199	209.151		149.931
A0A8I3Q3F0;A0A8I3Q054;A0A8I3S6P8	SLK	144255	non-specific serine/threonine protein kinase OS=Canis lupus familiaris OX=9615 GN=SLK PE=4 SV=1	77.3875	213.113		135.725
A0A8I3SBK9;A0A8I3Q559;A0A8I3QH87;A0A8I3QHE9;A0A8I3MMM6;A0A8I3RQM6;A0A8I3RS42;F1PRH6;P50996	ATP1A1	115799	Sodium/potassium-transporting ATPase subunit alpha OS=Canis lupus familiaris OX=9615 GN=ATP1A1 PE=3 SV=1	77.9909	199.789		121.798
A0A8I3S2Z8;A0A8I3S309;A0A8I3S5M0	LAMP2	45895.8	Lysosomal associated membrane protein 2 OS=Canis lupus familiaris OX=9615 GN=LAMP2 PE=3 SV=1	39.6616	145.958		106.296
Q076A4;A0A8I3MIP2;A0A8I3MLD2	MYH8	223779	Myosin-8 OS=Canis lupus familiaris OX=9615 GN=MYH8 PE=3 SV=1	96.3459	181.694		85.3482
A0A8I3NHE7		22292.4	Peroxiredoxin-1 OS=Canis lupus familiaris OX=9615 PE=3 SV=1	82.6536	164.392		81.7384
A0A8I3MP12;A0A8I3MR70;A0A8I3MTH1	KBTBD3	70584.3	Kelch repeat and BTB domain containing 3 OS=Canis lupus familiaris OX=9615 GN=KBTBD3 PE=4 SV=1	63.0435	143.658		80.614
A0A8I3NUY9	DNAH6	480220	Dynein axonemal heavy chain 6 OS=Canis lupus familiaris OX=9615 GN=DNAH6 PE=3 SV=1	59.5335	139.269		79.7354
P49822;A0A8I3MY51;A0A8I3MY68;A0A8I3MZG8	ALB	70600.6	Albumin OS=Canis lupus familiaris OX=9615 GN=ALB PE=1 SV=3	43.9948	117.529		73.5344
A0A8I3RSP2;A0A8I3M9R2;A0A8I3M9T0;A0A8I3MA72;A0A8I3MB62;A0A8I3MBN7;A0A8I3MES9;A0A8I3MFE2;A0A8I3MXJ1;A0A8I3MXR3;A0A8I3N3A9;A0A8I3N8G4;A0A8I3NAW9;A0A8I3NQM3;A0A8I3NQR5;A0A8I3NR70;A0A8I3NSG6;A0A8I3NW37;A0A8I3NW74;A0A8I3P471;A0A8I3P5J4;A0A8I3P692;A0A8I3P798;A0A8I3P894;A0A8I3P964;A0A8I3PA76;A0A8I3PBD1;A0A8I3PCG0;A0A8I3PCZ0;A0A8I3PDK0;A0A8I3PEK5;A0A8I3PEM7;A0A8I3PF07;A0A8I3PHR7;A0A8I3PIL8;A0A8I3PIM4;A0A…	DYNC1H1	535287	Dynein cytoplasmic 1 heavy chain 1 OS=Canis lupus familiaris OX=9615 GN=DYNC1H1 PE=3 SV=1	45.7727	118.874		73.1014
A0A8I3S7P0;A0A8I3PJZ1	DDX17	81180.2	DEAD-box helicase 17 OS=Canis lupus familiaris OX=9615 GN=DDX17 PE=3 SV=1	41.6012	112.859		71.2576
A0A8I3M9P4	ANXA1	38911.2	Annexin OS=Canis lupus familiaris OX=9615 GN=ANXA1 PE=3 SV=1	198.054	267.992		69.9381
A0A8I3MUG5;A0A8I3S3L3;A0A8I3NJ42;A0A8I3S4D4;A0A8I3PED6;A0A8I3RU62;A0A8I3NLH1;A0A8I3SAX6;A0A8I3NMC4;A0A8I3QNU6;A0A8I3PAB7	RPS3A	30173.1	Small ribosomal subunit protein eS1 OS=Canis lupus familiaris OX=9615 GN=RPS3A PE=3 SV=1	69.249	136.318		67.0687
A0A8I3RTH2	EIF3B	92333.5	Eukaryotic translation initiation factor 3 subunit B OS=Canis lupus familiaris OX=9615 GN=EIF3B PE=3 SV=1	40.6359	102.861		62.2253
A0A8I3NPN6;A0A8I3NUG2;A0A8I3NVI0;A0A8I3NY58;A0A8I3RYC2	LUC7L3	49468.4	Luc7-like protein OS=Canis lupus familiaris OX=9615 GN=LUC7L3 PE=3 SV=1	32.1898	93.7171		61.5274
A0A8I3MH33	MYBBP1A	149252	MYB binding protein 1a OS=Canis lupus familiaris OX=9615 GN=MYBBP1A PE=3 SV=1	19.1	76.0232		56.9231
A0A8I3PHD1	NOLC1	75527.8	Nucleolar and coiled-body phosphoprotein 1 OS=Canis lupus familiaris OX=9615 GN=NOLC1 PE=4 SV=1	58.8828	114.031		55.1482
A0A8I3RVQ5	CNPY2	20954.3	Canopy FGF signaling regulator 2 OS=Canis lupus familiaris OX=9615 GN=CNPY2 PE=3 SV=1	45.6805	99.7935		54.113
A0A8I3P0A8;A0A8I3P0S4;A0A8I3PDM8	ARHGEF4	206890	Rho guanine nucleotide exchange factor 4 OS=Canis lupus familiaris OX=9615 GN=ARHGEF4 PE=4 SV=1	64.9529	116.93		51.9772
A0A8I3MGU2	HSPG2	454876	Heparan sulfate proteoglycan 2 OS=Canis lupus familiaris OX=9615 GN=HSPG2 PE=4 SV=1	20.4812	71.3495		50.8683
A0A8I3MNT0;A0A8I3MT28	PCNX2	225741	Pecanex-like protein OS=Canis lupus familiaris OX=9615 GN=PCNX2 PE=3 SV=1	21.8393	72.3425		50.5032
A0A8I3NT34;A0A8I3NSR0;A0A8I3NKJ6	RAB11FIP1	137396	RAB11 family interacting protein 1 OS=Canis lupus familiaris OX=9615 GN=RAB11FIP1 PE=4 SV=1	17.1752	64.9532		47.778
A0A8I3S6H4	LOC100684709	34078.5	L-lactate dehydrogenase OS=Canis lupus familiaris OX=9615 GN=LOC100684709 PE=3 SV=1	23.1825	69.0796		45.897
A0A8I3QK41;A0A8I3Q1B6	PIR	32263.6	Pirin OS=Canis lupus familiaris OX=9615 GN=PIR PE=3 SV=1	39.6949	85.2774		45.5825
A0A8I3P2E0;A0A8I3P2I0	HSPA4L	95609.2	Heat shock protein family A (Hsp70) member 4 like OS=Canis lupus familiaris OX=9615 GN=HSPA4L PE=3 SV=1	22.6355	67.8899		45.2544
Q6EIY9	KRT1	63961	Keratin_ type II cytoskeletal 1 OS=Canis lupus familiaris OX=9615 GN=KRT1 PE=2 SV=1	37.4469	82.3497		44.9029
A0A8I3PBM1;A0A8I3PJD3;A0A8I3PK69;A0A8I3PK94;A0A8I3PPP2;A0A8I3S577	COL5A2	141485	Collagen type V alpha 2 chain OS=Canis lupus familiaris OX=9615 GN=COL5A2 PE=4 SV=1	16.3361	60.5071		44.171
A0A8I3NCJ5	HSPA5	72367	78 kDa glucose-regulated protein OS=Canis lupus familiaris OX=9615 GN=HSPA5 PE=3 SV=1	72.4822	116.299		43.817
A0A8I3NEU3	DNAJC9	30257.1	DnaJ heat shock protein family (Hsp40) member C9 OS=Canis lupus familiaris OX=9615 GN=DNAJC9 PE=4 SV=1	20.8098	63.2235		42.4137
A0A8I3SB22;A0A8I3PYS5;A0A8I3QES3	EIF4G1	177527	Eukaryotic translation initiation factor 4 gamma 1 OS=Canis lupus familiaris OX=9615 GN=EIF4G1 PE=3 SV=1	23.5243	64.7989		41.2746
P00330	ADH1	37305.4	Alcohol dehydrogenase 1 OS=Saccharomyces cerevisiae (strain ATCC 204508 / S288c) OX=559292 GN=ADH1 PE=1 SV=5	44.707	85.0971		40.39
A7YH32	CGN	136691	Cingulin OS=Canis lupus familiaris OX=9615 GN=CGN PE=2 SV=2	42.1854	82.369		40.1836
A0A8I3P9Y9;A0A8I3PEK9	PGK1	44918.9	Phosphoglycerate kinase OS=Canis lupus familiaris OX=9615 GN=PGK1 PE=3 SV=1	28.2459	68.1737		39.9278
A0A8I3PQL9	CASKIN2	127443	CASK interacting protein 2 OS=Canis lupus familiaris OX=9615 GN=CASKIN2 PE=4 SV=1	20.4568	59.5878		39.1311
A0A8I3MPB5;A0A8I3RRW0;A0A8I3RTC4	GPI	61453.2	Glucose-6-phosphate isomerase OS=Canis lupus familiaris OX=9615 GN=GPI PE=3 SV=1	103.283	141.836		38.5533
Q2TFN9;A0A8I3N9R4;A0A8I3NJC0;A0A8I3NMP0;A0A8I3NKP1	HSPA4	95234.8	Heat shock 70 kDa protein 4 OS=Canis lupus familiaris OX=9615 GN=HSPA4 PE=1 SV=1	20.2661	58.128		37.8619
A0A8I3NJV7	RPL11	99472.1	Elongin-A OS=Canis lupus familiaris OX=9615 GN=RPL11 PE=4 SV=1	14.4538	52.1995		37.7457
P50997	ATP1A1	113922	Sodium/potassium-transporting ATPase subunit alpha-1 OS=Canis lupus familiaris OX=9615 GN=ATP1A1 PE=1 SV=1	23.7926	60.9495		37.1569
A0A8I3N5P7;A0A8I3N244;A0A8I3N441;A0A8I3RVV5;A0A8I3RUA7	PPP1R12A	121973	Protein phosphatase 1 regulatory subunit OS=Canis lupus familiaris OX=9615 GN=PPP1R12A PE=4 SV=1	22.3533	58.9234		36.5701
A0A8I3NEP9;A0A8I3RUW0	TXNRD1	67892	Thioredoxin reductase 1_ cytoplasmic OS=Canis lupus familiaris OX=9615 GN=TXNRD1 PE=3 SV=1	32.8048	67.7156		34.9108
A0A8I3ME85;A0A8I3MM15	BAZ1A	177028	Bromodomain adjacent to zinc finger domain 1A OS=Canis lupus familiaris OX=9615 GN=BAZ1A PE=4 SV=1	11.3585	45.0162		33.6576
A0A8I3MZG2;A0A8I3MYH9;A0A8I3N0U8;A0A8I3RV21;A0A8I3MZF4;A0A8I3MVC5	PLEC	531254	Plectin OS=Canis lupus familiaris OX=9615 GN=PLEC PE=4 SV=1	49.8895	83.4982		33.6087
A0A8I3MLP1;A0A8I3RQA5	ABHD4	35376.5	Abhydrolase domain containing 4_ N-acyl phospholipase B OS=Canis lupus familiaris OX=9615 GN=ABHD4 PE=4 SV=1	46.9166	79.9219		33.0052
A0A8I3P605;A0A8I3NNE8;A0A8I3RYX3;A0A8I3NYA9	EEF1D	92194	Elongation factor 1-delta OS=Canis lupus familiaris OX=9615 GN=EEF1D PE=3 SV=1	52.6545	85.6579		33.0034
A0A8I3SA28	GORASP2	48033.3	Golgi reassembly stacking protein 2 OS=Canis lupus familiaris OX=9615 GN=GORASP2 PE=3 SV=1	24.6152	56.8436		32.2284
A0A8I3N4Z6;A0A8I3NFC7;P52206	GNA11	39585.4	Guanine nucleotide-binding protein subunit alpha OS=Canis lupus familiaris OX=9615 GN=GNA11 PE=3 SV=1	39.5635	71.1399		31.5765
A0A8I3PV61;A0A8I3PYX0;A0A8I3Q2S8;A0A8I3QEY8;A0A8I3Q5Q9;A0A8I3S6H1	HADHB	51554.4	Trifunctional enzyme subunit beta_ mitochondrial OS=Canis lupus familiaris OX=9615 GN=HADHB PE=3 SV=1	54.1886	84.8106		30.622
A0A8I3MDP7;A0A8I3ME43;A0A8I3MH92;A0A8I3MJ52	RAP1GAP	69799.3	RAP1 GTPase activating protein OS=Canis lupus familiaris OX=9615 GN=RAP1GAP PE=4 SV=1	20.3373	48.9389		28.6016
A0A8I3Q5G1	USO1	108454	General vesicular transport factor p115 OS=Canis lupus familiaris OX=9615 GN=USO1 PE=3 SV=1	2.14457	29.4446		27.3
A0A8I3NMV7;A0A8I3P1B1;A0A8I3NP80	TEX15	367606	Testis expressed 15_ meiosis and synapsis associated OS=Canis lupus familiaris OX=9615 GN=TEX15 PE=4 SV=1	30.1773	56.9593		26.782
A0A8I3MI95	BAZ1B	172327	Bromodomain adjacent to zinc finger domain 1B OS=Canis lupus familiaris OX=9615 GN=BAZ1B PE=4 SV=1	11.818	38.2884		26.4705
A0A8I3N7J1;A0A8I3NHY9;A0A8I3ND25;A0A8I3RYF8	ACLY	118887	ATP-citrate synthase OS=Canis lupus familiaris OX=9615 GN=ACLY PE=3 SV=1	46.9845	73.1059		26.1213
A0A8I3PGU2;A0A8I3PIG5;A0A8I3PJ64	FLNC	289773	Filamin C OS=Canis lupus familiaris OX=9615 GN=FLNC PE=3 SV=1	50.3608	76.3948		26.0339
A0A8I3P756	GAL3ST1	46300.2	Galactose-3-O-sulfotransferase 1 OS=Canis lupus familiaris OX=9615 GN=GAL3ST1 PE=4 SV=1	23.6874	49.3683		25.6808
A0A8I3MS17;A0A8I3MS52	OXCT1	55684	Succinyl-CoA:3-ketoacid-coenzyme A transferase OS=Canis lupus familiaris OX=9615 GN=OXCT1 PE=3 SV=1	14.2372	39.4701		25.2329
P38486;A0A8I3NWF7	LGALS3	30387	Galectin-3 OS=Canis lupus familiaris OX=9615 GN=LGALS3 PE=1 SV=3	118.544	143.632		25.0882
Q8MJU5;A0A8I3N1E6;A0A8I3MT20	AFP	70608	Alpha-fetoprotein OS=Canis lupus familiaris OX=9615 GN=AFP PE=2 SV=1	18.492	42.5663		24.0743
O18840;A0A8I3S044;A0A8I3NE73;A0A8I3RPA5;A0A8I3NEJ7;A0A8I3MQT4;A0A8I3MRY5;A0A8I3MT47;A0A8I3MVC2;A0A8I3N5R1;A0A8I3NJA8;A0A8I3NUP0;A0A8I3NUT7;A0A8I3NVV7;A0A8I3P297;A0A8I3PCU6;A0A8I3PI67;A0A8I3PIH0;A0A8I3QK90;A0A8I3S9V4	ACTB	42079	Actin_ cytoplasmic 1 OS=Canis lupus familiaris OX=9615 GN=ACTB PE=2 SV=3	249.916	273.158		23.2412
A0A8I3S5Q5;A0A8I3PZD8	LRPPRC	159025	Leucine rich pentatricopeptide repeat containing OS=Canis lupus familiaris OX=9615 GN=LRPPRC PE=4 SV=1	90.3283	113.507		23.1786
O97592;A0A8I3P842;A0A8I3PC08;A0A8I3PK93;A0A8I3PL49	DMD	427650	Dystrophin OS=Canis lupus familiaris OX=9615 GN=DMD PE=2 SV=1	2.7352	25.2846		22.5494
A0A8I3MR78;A0A8I3PZH8;A0A8I3PC85;A0A8I3N386;A0A8I3NAE2;A0A8I3NI87;A0A8I3NNE5;A0A8I3NR25;A0A8I3NR39;A0A8I3NR76;A0A8I3NRB9;A0A8I3NRK1;A0A8I3NS42;A0A8I3NTX9;A0A8I3NU41;A0A8I3NUB9;A0A8I3NV25;A0A8I3NVE1;A0A8I3NVF8;A0A8I3NWI4;A0A8I3NY99;A0A8I3P153;A0A8I3P2S0;A0A8I3PSC6;A0A8I3PSL4;A0A8I3RR47;A0A8I3RUC4;A0A8I3RXQ6;A0A8I3RXX5;A0A8I3S0C5;A0A8I3S2D6;A0A8I3S9T8	HSP90AA1	85159.2	Heat shock protein HSP 90-alpha OS=Canis lupus familiaris OX=9615 GN=HSP90AA1 PE=3 SV=1	101.393	123.903		22.5105
A0A8I3Q5H9;A0A8I3QH15;A0A8I3S6R0	A2M	166555	Alpha-2-macroglobulin OS=Canis lupus familiaris OX=9615 GN=A2M PE=3 SV=1	14.4552	36.6917		22.2365
A0A8I3ME57;A0A8I3MEG2;A0A8I3MQ11;A0A8I3MZA5	USP14	52852.3	Ubiquitin carboxyl-terminal hydrolase OS=Canis lupus familiaris OX=9615 GN=USP14 PE=3 SV=1	20.233	42.3526		22.1196
A0A8I3N998	DHX15	91761.4	RNA helicase OS=Canis lupus familiaris OX=9615 GN=DHX15 PE=3 SV=1	23.9381	45.8906		21.9525
P63050;A0A8I3MMN5;A0A8I3NFB9;A0A8I3NUE4;A0A8I3MXY6;A0A8I3QYD0;A0A8I3PFZ3	UBA52	15013.5	Ubiquitin-ribosomal protein eL40 fusion protein OS=Canis lupus familiaris OX=9615 GN=UBA52 PE=2 SV=2	75.8671	97.7761		21.9091
A0A8I3PTU6;A0A8I3PPA9	RPS8	25334.3	40S ribosomal protein S8 OS=Canis lupus familiaris OX=9615 GN=RPS8 PE=3 SV=1	81.4294	103.235		21.8057
A0A8I3SCI1	CASP10	55235.9	Caspase 10 OS=Canis lupus familiaris OX=9615 GN=CASP10 PE=3 SV=1	24.9859	46.6807		21.6947
A0A8I3MUJ3;A0A8I3NBF0	UTP20	321670	UTP20 small subunit processome component OS=Canis lupus familiaris OX=9615 GN=UTP20 PE=4 SV=1	10.0584	31.3771		21.3186
A0A8I3N893;A0A8I3RUD8;A0A8I3MYT0	MAP4	102719	Microtubule-associated protein OS=Canis lupus familiaris OX=9615 GN=MAP4 PE=4 SV=1	7.6315	28.8229		21.1914
A0A1B1X468;A0A8I3NCH2;A0A8I3MZS1	PTGES3	56285.6	ATP synthase subunit beta OS=Canis lupus familiaris OX=9615 GN=PTGES3 PE=2 SV=1	74.9055	95.7953		20.8899
A0A8I3PWS7;A0A8I3PZG3;A0A8I3Q4V2;A0A8I3Q5J2;A0A8I3QNT2;A0A8I3QP84;A0A8I3QPX9;A0A8I3S6U4	GOLGA4	263554	Golgin A4 OS=Canis lupus familiaris OX=9615 GN=GOLGA4 PE=4 SV=1	6.66371	27.1066		20.4429
A0A8I3MWM5		36889.4	Uncharacterized protein OS=Canis lupus familiaris OX=9615 PE=4 SV=1	14.0402	34.4809		20.4407
A0A8I3NBI7;A0A8I3NBL0;A0A8I3MFM0;A0A8I3MTB0;A0A8I3MVL9;A0A8I3MWU3;A0A8I3MWV1;A0A8I3NBL1;A0A8I3PFD3;A0A8I3RQP2	P4HB	57807.1	Protein disulfide-isomerase OS=Canis lupus familiaris OX=9615 GN=P4HB PE=3 SV=1	79.1324	99.4791		20.3467
A0A8I3PLD4;A0A8I3PSM2	HDLBP	143460	High density lipoprotein binding protein OS=Canis lupus familiaris OX=9615 GN=HDLBP PE=4 SV=1	42.7479	62.9348		20.1868
A0A8I3N9V3;A0A8I3NHK3;A0A8I3MWT2;A0A8I3PR24	HSP90AB1	80826.5	Heat shock protein HSP 90-beta OS=Canis lupus familiaris OX=9615 GN=HSP90AB1 PE=3 SV=1	105.969	126.138		20.1698
A0A8I3SC19;A0A8I3NE41	PGAM1	28936.1	Phosphoglycerate mutase OS=Canis lupus familiaris OX=9615 GN=PGAM1 PE=3 SV=1	49.9175	69.6745		19.7571
A0A8I3PPY0;A0A8I3PQW4;A0A8I3Q192	STAU1	65743.4	Staufen double-stranded RNA binding protein 1 OS=Canis lupus familiaris OX=9615 GN=STAU1 PE=4 SV=1	13.3326	32.9654		19.6328
A0A8I3NIY1;A0A8I3NJ10;A0A8I3NJ49;A0A8I3N9P1	ME1	64641.2	Malic enzyme OS=Canis lupus familiaris OX=9615 GN=ME1 PE=3 SV=1	18.6701	38.046		19.3759
A0A8I3PPW4	SSRP1	81415.2	FACT complex subunit SSRP1 OS=Canis lupus familiaris OX=9615 GN=SSRP1 PE=3 SV=1	5.34499	24.7159		19.3709
A0A8I3NQK1;A0A8I3NQN4;A0A8I3P303;A0A8I3P6F3	LOC106559773	81393.8	Coiled-coil domain containing 30 OS=Canis lupus familiaris OX=9615 GN=LOC106559773 PE=4 SV=1	16.0836	35.2319		19.1483
A0A8I3NU02	VIM	53654.7	Vimentin OS=Canis lupus familiaris OX=9615 GN=VIM PE=3 SV=1	61.9381	80.8705		18.9324
A0A8I3PUR6;A0A8I3PYX2;A0A8I3Q0K0;A0A8I3Q0N3	KRT80	61737.9	Keratin 80 OS=Canis lupus familiaris OX=9615 GN=KRT80 PE=3 SV=1	2.90334	21.252		18.3486
A0A8I3MSX4	RPL9	21977.5	Large ribosomal subunit protein uL6 OS=Canis lupus familiaris OX=9615 GN=RPL9 PE=3 SV=1	2.73881	20.8919		18.1531
A0A8I3P0A2;A0A8I3RTH7;A0A8I3NT95	DNAJA1	45882.9	DnaJ homolog subfamily A member 1 OS=Canis lupus familiaris OX=9615 GN=DNAJA1 PE=3 SV=1	19.2745	37.2894		18.0149
A0A8I3PG86;A0A8I3S380;A0A8I3PJ75;A0A8I3S3A0;A0A8I3PGE1;A0A8I3NP28;A0A8I3S5X5;A0A8I3MMK8;F1P6M8	PRDX1	23380.7	Peroxiredoxin-1 OS=Canis lupus familiaris OX=9615 GN=PRDX1 PE=3 SV=1	70.7425	88.7491		18.0066
A0A8I3MFR2;A0A8I3MIK6;A0A8I3MKR3;A0A8I3MPD3;A0A8I3N1L1;A0A8I3RQK5;A0A8I3MKZ8;A0A8I3MLI5	PPP2R1B	80679.6	Protein phosphatase 2 scaffold subunit Abeta OS=Canis lupus familiaris OX=9615 GN=PPP2R1B PE=4 SV=1	21.1102	39.0751		17.9649
A0A8I3NFA2;A0A8I3NFZ6;A0A8I3NHU8;A0A8I3NG99	IQGAP2	186933	IQ motif containing GTPase activating protein 2 OS=Canis lupus familiaris OX=9615 GN=IQGAP2 PE=4 SV=1	14.3994	31.9383		17.5389
A0A3G9F1C8;A0A8I3PIX4;A0A8I3PT37;A0A8I3PML3;A0A8I3S8V3	CXADR	40691.2	CXADR Ig-like cell adhesion molecule OS=Canis lupus familiaris OX=9615 GN=CXADR PE=2 SV=1	19.0924	36.3517		17.2593
A0A8I3RP66;A0A8I3RWV3	H2AX	15128.6	Histone H2A OS=Canis lupus familiaris OX=9615 GN=H2AX PE=3 SV=1	8.09376	25.2347		17.141
A0A8I3P067;A0A8I3P5T3;A0A8I3NLW4;A0A8I3NLZ8;A0A8I3NXA6	CTNNA2	101117	Catenin alpha-2 OS=Canis lupus familiaris OX=9615 GN=CTNNA2 PE=3 SV=1	12.3353	29.2571		16.9218
A0A8I3MID1;A0A8I3RRH5	ITIH2	102457	Inter-alpha-trypsin inhibitor heavy chain 2 OS=Canis lupus familiaris OX=9615 GN=ITIH2 PE=3 SV=1	4.78427	21.6734		16.8891
E2QWF5;A0A8I3PUB3	FKBP4	51860.6	peptidylprolyl isomerase OS=Canis lupus familiaris OX=9615 GN=FKBP4 PE=2 SV=2	34.5112	51.2814		16.7702
A0A8I3NG14	CAP1	51796.1	Adenylyl cyclase-associated protein OS=Canis lupus familiaris OX=9615 GN=CAP1 PE=3 SV=1	29.2249	45.9463		16.7214
A0A8I3PG67;A0A8I3PMV2;A0A8I3PXE4;A0A8I3PPF8	PKM	58437.2	Pyruvate kinase OS=Canis lupus familiaris OX=9615 GN=PKM PE=3 SV=1	59.3132	76.0247		16.7114
A0A8I3PA51;A0A8I3PDS0;A0A8I3PEB1;A0A8I3PIS9;A0A8I3PEG2	CTNND2	130688	Catenin delta 2 OS=Canis lupus familiaris OX=9615 GN=CTNND2 PE=3 SV=1	8.27625	24.9038		16.6275
D0VWQ5;A0A8I3NQB4	RPL19	23580.1	Large ribosomal subunit protein eL19 OS=Canis lupus familiaris OX=9615 GN=RPL19 PE=1 SV=1	25.623	42.202		16.579
A0A8I3PUW7;A0A8I3PV85		28107.8	S100/CaBP-9k-type calcium binding subdomain domain-containing protein OS=Canis lupus familiaris OX=9615 PE=4 SV=1	44.1571	60.493		16.3358
A0A8I3PCV0;A0A8I3P9E1;A0A8I3PAA3;A0A8I3PBU4;A0A8I3PJF5;A0A8I3S4T8;A0A8I3PE61;F1PM53;A0A8I3PF60;A0A8I3PIT0;A0A8I3Q1L9;A0A8I3NJ85;A0A8I3P3R9;A0A8I3P930;A0A8I3NAH7	TUBA1B	51097.3	Tubulin alpha chain OS=Canis lupus familiaris OX=9615 GN=TUBA1B PE=3 SV=1	30.5528	46.5689		16.0161
O18740;A0A8I3NNW0	KRT9	77038.7	Keratin_ type I cytoskeletal 9 OS=Canis lupus familiaris OX=9615 GN=KRT9 PE=3 SV=1	19.6753	35.6555		15.9803
A0A8I3NXD1	EIF3A	163179	Eukaryotic translation initiation factor 3 subunit A OS=Canis lupus familiaris OX=9615 GN=EIF3A PE=3 SV=1	23.8834	39.7574		15.874
A0A8I3Q5W3;A0A8I3SCV9	TAGLN2	34200.9	Transgelin OS=Canis lupus familiaris OX=9615 GN=TAGLN2 PE=3 SV=1	99.9134	115.746		15.8329
A0A8I3Q7T6;A0A8I3Q7R8	HSD17B10	27326.5	Hydroxysteroid 17-beta dehydrogenase 10 OS=Canis lupus familiaris OX=9615 GN=HSD17B10 PE=3 SV=1	54.2487	70.0771		15.8283
Q6EIZ0;A0A8I3NL87;A0A8I3N105;A0A8I3MUF8;A0A8I3N1J2;A0A8I3NNI9;A0A8I3NSM8	KRT10	57882	Keratin_ type I cytoskeletal 10 OS=Canis lupus familiaris OX=9615 GN=KRT10 PE=2 SV=1	37.9953	53.7118		15.7165
A0A8I3PXL2;A0A8I3Q1N0;A0A8I3MLU2	HSPD1	61166.8	60 kDa heat shock protein_ mitochondrial OS=Canis lupus familiaris OX=9615 GN=HSPD1 PE=3 SV=1	68.0288	83.6663		15.6375
A0A8I3N1B1	HSPA2	70169.1	Heat shock-related 70 kDa protein 2 OS=Canis lupus familiaris OX=9615 GN=HSPA2 PE=3 SV=1	6.91482	22.4755		15.5607
A0A8I3MZI1;A0A8I3N163;A0A8I3N3F9;A0A8I3N1K4	IPO4	122464	Importin 4 OS=Canis lupus familiaris OX=9615 GN=IPO4 PE=4 SV=1	17.6054	32.7626		15.1573
A0A8I3MNP3;A0A8I3N4K3;A0A8I3MNW0	AKAP13	302334	A-kinase anchoring protein 13 OS=Canis lupus familiaris OX=9615 GN=AKAP13 PE=4 SV=1	13.4885	28.4191		14.9306
A0A8I3MSG4;P02648	APOA1	30181.2	Apolipoprotein A-I OS=Canis lupus familiaris OX=9615 GN=APOA1 PE=3 SV=1	17.9751	32.9049		14.9299
A0A8I3P715;A0A8I3PD71;A0A8I3PLU1;A0A8I3S4W8;A0A8I3S527	ATAD2B	162183	ATPase family AAA domain containing 2B OS=Canis lupus familiaris OX=9615 GN=ATAD2B PE=4 SV=1	5.56103	20.059		14.498
A0A8I3PVT9	ENO1	47576.1	phosphopyruvate hydratase OS=Canis lupus familiaris OX=9615 GN=ENO1 PE=3 SV=1	25.3782	39.6328		14.2546
A0A8I3NC69	APC2	243291	APC regulator of WNT signaling pathway 2 OS=Canis lupus familiaris OX=9615 GN=APC2 PE=3 SV=1	11.8399	25.9616		14.1217
Q28346	RPL4	47857.5	Large ribosomal subunit protein uL4 OS=Canis lupus familiaris OX=9615 GN=RPL4 PE=1 SV=2	9.52694	23.1629		13.636
A0A8I3P2A3;A0A8I3PAU6;A0A8I3PGI3	AGBL2	97036	Cytosolic carboxypeptidase 2 OS=Canis lupus familiaris OX=9615 GN=AGBL2 PE=3 SV=1	5.19868	18.6588		13.4601
A0A8I3MR85;A0A8I3MJK4;A0A8I3MRA0;A0A8I3MRC8	ERO1A	74006.6	ERO1-like protein alpha OS=Canis lupus familiaris OX=9615 GN=ERO1A PE=3 SV=1	10.2595	23.6939		13.4343
A0A8I3PY77;A0A8I3PYA6	SYCP1	115027	Synaptonemal complex protein 1 OS=Canis lupus familiaris OX=9615 GN=SYCP1 PE=4 SV=1	4.24722	17.4532		13.2059
A0A8I3N5I3	RPLP2	11663	Large ribosomal subunit protein P2 OS=Canis lupus familiaris OX=9615 GN=RPLP2 PE=3 SV=1	74.4561	87.6427		13.1867
A0A8I3N3V4;A0A8I3MIX3;A0A8I3MUN7;A0A8I3PLD8;A0A8I3MNV9;A0A8I3N100;A0A8I3N1C2;A0A8I3N5E3;A0A8I3N6H1;A0A8I3NAA4;A0A8I3NJK4;A0A8I3NQX3;A0A8I3NU36;A0A8I3P105;A0A8I3PQR7;A0A8I3QBJ4;A0A8I3RZ53;A0A8I3RZY6;A0A8I3S7J0;A0A8I3S7K9;A0A8I3S7S7	CDK1	34122.5	Cyclin dependent kinase 1 OS=Canis lupus familiaris OX=9615 GN=CDK1 PE=3 SV=1	6.64367	19.6923		13.0486
A0A8I3PTE0	YWHAH	33198.3	Tyrosine 3-monooxygenase/tryptophan 5-monooxygenase activation protein eta OS=Canis lupus familiaris OX=9615 GN=YWHAH PE=3 SV=1	6.26182	19.2252		12.9633
A0A8I3NZP6	KPNB1	98539	Karyopherin subunit beta 1 OS=Canis lupus familiaris OX=9615 GN=KPNB1 PE=3 SV=1	21.574	34.4146		12.8406
A0A8I3P1F3;A0A8I3P7D1;A0A8I3P1C5	HNRNPD	38559.3	Heterogeneous nuclear ribonucleoprotein D OS=Canis lupus familiaris OX=9615 GN=HNRNPD PE=4 SV=1	29.8118	42.5294		12.7176
P54714;A0A8I3PRM7	TPI1	26999.7	Triosephosphate isomerase OS=Canis lupus familiaris OX=9615 GN=TPI1 PE=1 SV=3	98.0285	110.733		12.7049
A0A8I3NMP8;A0A8I3RX85	CDK12	164186	Cyclin-dependent kinase 12 OS=Canis lupus familiaris OX=9615 GN=CDK12 PE=3 SV=1	25.7135	38.3253		12.6118
A0A8I3PFA0;A0A8I3S5E8	GOLGA5	78166.2	Golgin subfamily A member 5 OS=Canis lupus familiaris OX=9615 GN=GOLGA5 PE=4 SV=1	8.39953	20.7616		12.3621
A0A8I3NZ25;A0A8I3P290;A0A8I3RZR1	SETX	310887	Senataxin OS=Canis lupus familiaris OX=9615 GN=SETX PE=4 SV=1	4.462	16.8058		12.3438
A0A8I3MQ76;A0A8I3MQU0;A0A8I3MVY8;A0A8I3RT33;A0A8I3MN45	ERCC6L2	177884	ERCC excision repair 6 like 2 OS=Canis lupus familiaris OX=9615 GN=ERCC6L2 PE=3 SV=1	26.8271	39.0776		12.2505
A0A8I3P629;A0A8I3P641;A0A8I3PDJ5	FETUB	38918.9	Fetuin B OS=Canis lupus familiaris OX=9615 GN=FETUB PE=4 SV=1	5.66266	17.8741		12.2115
A0A8I3S714;A0A8I3Q2Q5	NINL	152444	Ninein like OS=Canis lupus familiaris OX=9615 GN=NINL PE=4 SV=1	22.9203	35.1159		12.1955
A0A8I3NBF9	LMNB1	66765.6	Lamin B1 OS=Canis lupus familiaris OX=9615 GN=LMNB1 PE=3 SV=1	32.9601	45.149		12.1889
A0A8I3MZH2	VAT1	39649.5	Vesicle amine transport 1 OS=Canis lupus familiaris OX=9615 GN=VAT1 PE=3 SV=1	4.99469	17.1132		12.1185
A0A8I3P814	MAD2L1	23742.1	HORMA domain-containing protein OS=Canis lupus familiaris OX=9615 GN=MAD2L1 PE=3 SV=1	7.86456	19.8722		12.0076
A0A8I3QWF2;A0A8I3MHG9;A0A8I3PAR6;A0A8I3Q4M4;A0A8I3Q4N9;A0A8I3MIB4;A0A8I3MKF4	ACTC1	42361.2	Actin_ alpha cardiac muscle 1 OS=Canis lupus familiaris OX=9615 GN=ACTC1 PE=3 SV=1	129.936	141.939		12.0029
A0A8I3P7P7;A0A8I3NMC7;A0A8I3NN59;A0A8I3NXR4;A0A8I3NYX9;A0A8I3NXZ4;A0A8I3NY45;A0A8I3P790;A0A8I3P295	KTN1	152448	Kinectin 1 OS=Canis lupus familiaris OX=9615 GN=KTN1 PE=4 SV=1	15.9189	27.8335		11.9146
A0A8I3P8V3;A0A8I3P9R0;A0A8I3PGE8;A0A8I3PKX9;A0A8I3PLZ8;A0A8I3S283;A0A8I3S4M1;A0A8I3PN42;A0A8I3S2H4	KDM3B	196785	Lysine-specific demethylase OS=Canis lupus familiaris OX=9615 GN=KDM3B PE=3 SV=1	23.6746	35.5066		11.832
A0A8I3N1N4;A0A8I3N1Y8;A0A8I3NBT5;A0A8I3N8P3	SPTBN1	275514	Spectrin beta chain OS=Canis lupus familiaris OX=9615 GN=SPTBN1 PE=3 SV=1	16.3534	27.9408		11.5874
A0A8I3MJJ7	MTHFD1	101878	C-1-tetrahydrofolate synthase_ cytoplasmic OS=Canis lupus familiaris OX=9615 GN=MTHFD1 PE=3 SV=1	23.9522	35.4158		11.4636
A0A8I3NAN7;A0A8I3NAQ6;A0A8I3N0E8;A0A8I3NME7	NQO1	30715.4	NAD(P)H dehydrogenase [quinone] 1 OS=Canis lupus familiaris OX=9615 GN=NQO1 PE=3 SV=1	105.412	116.861		11.4484
A0A8I3PX48	LOC611458	167439	Pregnancy zone protein-like OS=Canis lupus familiaris OX=9615 GN=LOC611458 PE=3 SV=1	9.21976	20.4873		11.2676
A0A8I3NZS0;A0A8I3P0M5	SUMO1	29328.4	Small ubiquitin-related modifier 1 OS=Canis lupus familiaris OX=9615 GN=SUMO1 PE=3 SV=1	16.7759	27.9979		11.222
A0A8I3P4V8	TMEM109	26203.9	Transmembrane protein 109 OS=Canis lupus familiaris OX=9615 GN=TMEM109 PE=4 SV=1	19.3298	30.5184		11.1885
A0A8I3RXZ3	CCDC180	189237	Coiled-coil domain containing 180 OS=Canis lupus familiaris OX=9615 GN=CCDC180 PE=4 SV=1	41.0204	52.1165		11.0962
A0A8I3RWM1	ARHGDIA	31310.7	Rho GDP-dissociation inhibitor 1 OS=Canis lupus familiaris OX=9615 GN=ARHGDIA PE=3 SV=1	22.4533	33.5142		11.0609
A0A8I3Q0B4;A0A8I3Q3G3;A0A8I3Q895;A0A8I3Q6C2	ITIH4	108506	Inter-alpha-trypsin inhibitor heavy chain 4 OS=Canis lupus familiaris OX=9615 GN=ITIH4 PE=3 SV=1	7.44485	18.4604		11.0155
A0A8I3NKW6;A0A8I3P104	PLEKHG4B	170786	Pleckstrin homology and RhoGEF domain containing G4B OS=Canis lupus familiaris OX=9615 GN=PLEKHG4B PE=4 SV=1	9.04704	19.9633		10.9163
A0A8I3NBH0;A0A8I3NM23;A0A8I3NWM1;A0A8I3NAF3;A0A8I3NLE8;A0A8I3RWX7	RANBP3	62368.1	RAN binding protein 3 OS=Canis lupus familiaris OX=9615 GN=RANBP3 PE=4 SV=1	11.7461	22.6439		10.8978
A0A8I3NIN3;A0A8I3NM97	AKAP9	454227	A-kinase anchoring protein 9 OS=Canis lupus familiaris OX=9615 GN=AKAP9 PE=4 SV=1	4.10555	15.0022		10.8966
A0A8I3MAU6;A0A8I3MVU4	ECHDC1	16083.4	Uncharacterized protein OS=Canis lupus familiaris OX=9615 GN=ECHDC1 PE=4 SV=1	8.47753	19.3714		10.8939
A0A8I3RPG9;A0A8I3MGM5	SNRPA1	40446	Small nuclear ribonucleoprotein polypeptide A' OS=Canis lupus familiaris OX=9615 GN=SNRPA1 PE=3 SV=1	8.78431	19.6011		10.8168
A0A8I3N7D8;A0A8I3NZH2	ARL8B	21767.2	ADP-ribosylation factor-like protein 8B OS=Canis lupus familiaris OX=9615 GN=ARL8B PE=3 SV=1	22.8123	33.6164		10.8041
A0A8I3N2T8;A0A8I3N8N4	MCM6	94000.2	DNA replication licensing factor MCM6 OS=Canis lupus familiaris OX=9615 GN=MCM6 PE=3 SV=1	8.45163	19.2415		10.7899
A0A8I3MMV4;A0A8I3RRU2;A0A8I3RRU6;A0A8I3MF02	TYMS	37071	Thymidylate synthase OS=Canis lupus familiaris OX=9615 GN=TYMS PE=3 SV=1	37.5677	48.1988		10.6311
A0A8I3SBU3;A0A8I3PYY9;A0A8I3NEG9;A0A8I3NG05;A0A8I3NGF5;A0A8I3NS10;Q8MJ47	PPP1CC	57369.8	Serine/threonine-protein phosphatase OS=Canis lupus familiaris OX=9615 GN=PPP1CC PE=3 SV=1	15.6661	26.1433		10.4772
A0A8I3N6U1	RNF20	114355	E3 ubiquitin protein ligase OS=Canis lupus familiaris OX=9615 GN=RNF20 PE=3 SV=1	17.92	28.2391		10.3192
A0A8I3NB67	ST3GAL4	38471.9	ST3 beta-galactoside alpha-2_3-sialyltransferase 4 OS=Canis lupus familiaris OX=9615 GN=ST3GAL4 PE=3 SV=1	22.2151	32.294		10.0789
A0A8I3S9H6	PEX11G	26837.9	Peroxisomal biogenesis factor 11 gamma OS=Canis lupus familiaris OX=9615 GN=PEX11G PE=4 SV=1	16.4978	26.5605		10.0627
Q28259;A0A8I3N5H2;A0A8I3NPU2;A0A8I3Q407;A0A8I3P6L0;A0A8I3NQC7;A0A8I3NW58;A0A8I3NF31;A0A8I3P8C1;A0A8I3ME71;A0A8I3N362;A0A8I3P3Q2;A0A8I3P8S6;A0A8I3Q6B9;A0A8I3RTT0;A0A8I3NSX3;A0A8I3QBL2	GAPDH	36089.2	Glyceraldehyde-3-phosphate dehydrogenase OS=Canis lupus familiaris OX=9615 GN=GAPDH PE=2 SV=3	34.5375	44.543		10.0055
