# Supplementary material for: Proteomic Insights into the Interaction of Chitosan Nanoparticles with Canine MDCK Epithelial Cells
Source: Molecules. 2025 Sep 19;30(18):3815. doi: 10.3390/molecules30183815 (PMC12473073; doi:10.3390/molecules30183815)
Supplement: Supplementary file 1 [file molecules-30-03815-s001.zip › Table S2 - Mass spectrometry 48 h.xlsx]

## Sheet: Hoja2
Selection of overexpressed proteins (48 h) for bioinformatic analysis
				Amount (fmol)			difference
Accession	Gene	Mass	Description	Control	CSNPs
A0A8I3M9P4	ANXA1	38911.2	Annexin OS=Canis lupus familiaris OX=9615 GN=ANXA1 PE=3 SV=1	216.212	392.033		175.82
Q6TEQ7;A0A8I3P7T5;A0A8I3S2I5;A0A8I3NWK2;A0A8I3S7N3	ANXA2	38939.3	Annexin A2 OS=Canis lupus familiaris OX=9615 GN=ANXA2 PE=1 SV=1	111.318	209.247		97.9295
O18840;A0A8I3S044;A0A8I3NE73;A0A8I3RPA5;A0A8I3NEJ7;A0A8I3MQT4;A0A8I3MRY5;A0A8I3MT47;A0A8I3MVC2;A0A8I3N5R1;A0A8I3NJA8;A0A8I3NUP0;A0A8I3NUT7;A0A8I3NVV7;A0A8I3P297;A0A8I3PCU6;A0A8I3PI67;A0A8I3PIH0;A0A8I3QK90;A0A8I3S9V4	ACTB	42079	Actin_ cytoplasmic 1 OS=Canis lupus familiaris OX=9615 GN=ACTB PE=2 SV=3	214.799	298.011		83.2129
A0A8I3NRZ6;A0A8I3P762	STK35	59152.3	Transglutaminase 3 OS=Canis lupus familiaris OX=9615 GN=STK35 PE=4 SV=1	1.58646	60.7091		59.1227
A0A8I3N3B7;A0A8I3RUW5;A0A8I3RTG0;A0A8I3N3H7	MYL6	23881.7	Myosin light chain 6B OS=Canis lupus familiaris OX=9615 GN=MYL6 PE=4 SV=1	80.0174	130.225		50.2073
A0A8I3QWF2;A0A8I3MHG9;A0A8I3PAR6;A0A8I3Q4M4;A0A8I3Q4N9;A0A8I3MIB4;A0A8I3MKF4	ACTC1	42361.2	Actin_ alpha cardiac muscle 1 OS=Canis lupus familiaris OX=9615 GN=ACTC1 PE=3 SV=1	108.061	157.751		49.6906
A0A8I3PVN9;A0A8I3PYR4;A0A8I3Q3W6	EFHC2	94153.1	EF-hand domain-containing family member C2 OS=Canis lupus familiaris OX=9615 GN=EFHC2 PE=4 SV=1	7.78437	56.0371		48.2527
A0A8I3MSY8	PFN1	15200.4	Profilin OS=Canis lupus familiaris OX=9615 GN=PFN1 PE=3 SV=1	98.1373	145.221		47.0832
A0A8I3MLF2;A0A8I3MJC2	RAB15	48523.2	RAB15_ member RAS oncogene family OS=Canis lupus familiaris OX=9615 GN=RAB15 PE=3 SV=1	141.671	188.716		47.0447
A0A8I3PJ87;A0A8I3PJC7;A0A8I3RQM8	TUBB4B	50287.4	Tubulin beta chain OS=Canis lupus familiaris OX=9615 GN=TUBB4B PE=3 SV=1	54.822	99.0758		44.2537
A0A8I3NAN7;A0A8I3NAQ6;A0A8I3N0E8;A0A8I3NME7	NQO1	30715.4	NAD(P)H dehydrogenase [quinone] 1 OS=Canis lupus familiaris OX=9615 GN=NQO1 PE=3 SV=1	68.3875	109.178		40.7909
P54714;A0A8I3PRM7	TPI1	26999.7	Triosephosphate isomerase OS=Canis lupus familiaris OX=9615 GN=TPI1 PE=1 SV=3	70.5001	109.904		39.4042
A0A8I3RV50	EEF2	96309.8	Eukaryotic translation elongation factor 2 OS=Canis lupus familiaris OX=9615 GN=EEF2 PE=4 SV=1	34.5775	66.6907		32.1132
A0A8I3PXL2;A0A8I3Q1N0;A0A8I3MLU2	HSPD1	61166.8	60 kDa heat shock protein_ mitochondrial OS=Canis lupus familiaris OX=9615 GN=HSPD1 PE=3 SV=1	56.3855	86.8555		30.47
A0A1B1X468;A0A8I3NCH2;A0A8I3MZS1	PTGES3	56285.6	ATP synthase subunit beta OS=Canis lupus familiaris OX=9615 GN=PTGES3 PE=2 SV=1	64.4407	94.7386		30.2979
A0A8I3SC19;A0A8I3NE41	PGAM1	28936.1	Phosphoglycerate mutase OS=Canis lupus familiaris OX=9615 GN=PGAM1 PE=3 SV=1	37.4967	66.1862		28.6895
A0A8I3PV61;A0A8I3PYX0;A0A8I3Q2S8;A0A8I3QEY8;A0A8I3Q5Q9;A0A8I3S6H1	HADHB	51554.4	Trifunctional enzyme subunit beta_ mitochondrial OS=Canis lupus familiaris OX=9615 GN=HADHB PE=3 SV=1	45.9459	71.6942		25.7483
A0A8I3PG67;A0A8I3PMV2;A0A8I3PXE4;A0A8I3PPF8	PKM	58437.2	Pyruvate kinase OS=Canis lupus familiaris OX=9615 GN=PKM PE=3 SV=1	54.8502	80.551		25.7008
A0A8I3PLD4;A0A8I3PSM2	HDLBP	143460	High density lipoprotein binding protein OS=Canis lupus familiaris OX=9615 GN=HDLBP PE=4 SV=1	76.7819	102.349		25.5668
A0A8I3MS45;A0A8I3S3J3	MDH2	35905.5	Malate dehydrogenase OS=Canis lupus familiaris OX=9615 GN=MDH2 PE=3 SV=1	35.1328	60.6486		25.5158
A0A8I3NIN3;A0A8I3NM97	AKAP9	454227	A-kinase anchoring protein 9 OS=Canis lupus familiaris OX=9615 GN=AKAP9 PE=4 SV=1	10.2974	35.5593		25.2619
A0A8I3NIY0;A0A8I3NJF7;A0A8I3NV00	ITGAM	121945	Integrin subunit alpha M OS=Canis lupus familiaris OX=9615 GN=ITGAM PE=3 SV=1	2.62781	27.6995		25.0717
A0A8I3NK47;A0A8I3NNY1;A0A8I3NM66	LOC607182	71126.3	Heat shock cognate 71 kDa protein OS=Canis lupus familiaris OX=9615 GN=LOC607182 PE=3 SV=1	87.5448	111.985		24.4401
A0A8I3S6H4	LOC100684709	34078.5	L-lactate dehydrogenase OS=Canis lupus familiaris OX=9615 GN=LOC100684709 PE=3 SV=1	47.0181	70.4107		23.3926
A0A8I3S5M8;A0A8I3S8W0	PDIA3	57206.7	Protein disulfide-isomerase OS=Canis lupus familiaris OX=9615 GN=PDIA3 PE=3 SV=1	27.8538	51.0494		23.1956
A0A8I3S5Q5;A0A8I3PZD8	LRPPRC	159025	Leucine rich pentatricopeptide repeat containing OS=Canis lupus familiaris OX=9615 GN=LRPPRC PE=4 SV=1	91.9365	114.751		22.8142
A0A8I3S2V9;A0A8I3NUW9	TXNDC5	48821.5	Thioredoxin domain-containing protein OS=Canis lupus familiaris OX=9615 GN=TXNDC5 PE=4 SV=1	9.53429	32.2173		22.683
A0A8I3MKE1	EZR	69536.9	Ezrin OS=Canis lupus familiaris OX=9615 GN=EZR PE=4 SV=1	54.9707	76.7596		21.7889
A0A8I3P9Y9;A0A8I3PEK9	PGK1	44918.9	Phosphoglycerate kinase OS=Canis lupus familiaris OX=9615 GN=PGK1 PE=3 SV=1	40.8299	61.7077		20.8778
A0A8I3Q4Y8;A0A8I3Q1P7;A0A8I3Q214;A0A8I3NCX8	YWHAZ	30154.9	14-3-3 protein zeta/delta OS=Canis lupus familiaris OX=9615 GN=YWHAZ PE=3 SV=1	133.535	154.393		20.8581
A0A8I3PW74	DENND2C	108525	DENN domain containing 2C OS=Canis lupus familiaris OX=9615 GN=DENND2C PE=4 SV=1	0.402325	20.8809		20.4786
A0A8I3PWN9;A0A8I3Q0N4;A0A8I3Q0E6;A0A8I3Q112	SET	52028.8	Uncharacterized protein OS=Canis lupus familiaris OX=9615 GN=SET PE=3 SV=1	144.017	164.218		20.2009
A0A8I3P181;A0A8I3S025;A0A8I3P1F5;A0A8I3MFT5;A0A8I3N1C0;A0A8I3PTT6;A0A8I3PTV3;A0A8I3RXL1;A0A8I3S358;A0A8I3N2X6;A0A8I3N4T8;A0A8I3PHV7;A0A8I3S1Y2	HNRNPA1	38933.8	Uncharacterized protein OS=Canis lupus familiaris OX=9615 GN=HNRNPA1 PE=4 SV=1	30.5681	50.6603		20.0921
Q50KA9;A0A8I3P4T3;A0A8I3MHI7;A0A8I3NVX7;A0A8I3NY31	NME1	17293.9	Nucleoside diphosphate kinase A OS=Canis lupus familiaris OX=9615 GN=NME1 PE=2 SV=1	65.3512	85.3863		20.035
A0A8I3QJZ3;A0A8I3Q167;A0A8I3QX28;A0A8I3S772	RPLP0	34458.7	60S acidic ribosomal protein P0 OS=Canis lupus familiaris OX=9615 GN=RPLP0 PE=3 SV=1	39.9879	59.5614		19.5735
A0A1B1X469;A0A8I3S0N6	ATP5F1A	59841.8	ATP synthase subunit alpha OS=Canis lupus familiaris OX=9615 GN=ATP5F1A PE=2 SV=1	29.2218	48.2779		19.0561
A0A8I3NG14	CAP1	51796.1	Adenylyl cyclase-associated protein OS=Canis lupus familiaris OX=9615 GN=CAP1 PE=3 SV=1	21.8454	40.7987		18.9532
A0A8I3MXC5;A0A8I3MPP1;A0A8I3RU88;A0A8I3S1J8	HNRNPK	51313.5	Heterogeneous nuclear ribonucleoprotein K OS=Canis lupus familiaris OX=9615 GN=HNRNPK PE=4 SV=1	73.2041	92.109		18.9049
A0A8I3N7S1;A0A8I3N7B3;A0A8I3NB49;A0A8I3RWQ6;A0A8I3NBQ1;A0A8I3RWU4	VCL	117586	Vinculin OS=Canis lupus familiaris OX=9615 GN=VCL PE=3 SV=1	21.4733	40.2947		18.8214
A0A8I3QKL0	PCNA	29121.1	Proliferating cell nuclear antigen OS=Canis lupus familiaris OX=9615 GN=PCNA PE=3 SV=1	6.05955	24.1932		18.1337
A0A8I3MY05;A0A8I3N9K0;A0A8I3N467;A0A8I3N7D2	TUBB	50709	Tubulin beta chain OS=Canis lupus familiaris OX=9615 GN=TUBB PE=3 SV=1	49.4503	67.0937		17.6434
A0A8I3NQW0	CAPG	39044.1	Capping actin protein_ gelsolin like OS=Canis lupus familiaris OX=9615 GN=CAPG PE=4 SV=1	26.3043	43.7278		17.4234
A0A8I3PVR6;A0A8I3S757;A0A8I3S3L5	EIF4A1	44720.5	Eukaryotic initiation factor 4A-I OS=Canis lupus familiaris OX=9615 GN=EIF4A1 PE=3 SV=1	26.2261	43.3878		17.1617
A0A8I3N6E9;A0A8I3QRM6;A0A8I3NBB4;A0A8I3NZE4;A0A8I3NRI8;A0A8I3NVY6;A0A8I3PL19	GSTP1	19848.9	glutathione transferase OS=Canis lupus familiaris OX=9615 GN=GSTP1 PE=3 SV=1	37.8646	54.9074		17.0428
A0A8I3MQ54	PGD	53609.2	6-phosphogluconate dehydrogenase_ decarboxylating OS=Canis lupus familiaris OX=9615 GN=PGD PE=3 SV=1	29.5784	46.0169		16.4385
A0A8I3MR78;A0A8I3PZH8;A0A8I3PC85;A0A8I3N386;A0A8I3NAE2;A0A8I3NI87;A0A8I3NNE5;A0A8I3NR25;A0A8I3NR39;A0A8I3NR76;A0A8I3NRB9;A0A8I3NRK1;A0A8I3NS42;A0A8I3NTX9;A0A8I3NU41;A0A8I3NUB9;A0A8I3NV25;A0A8I3NVE1;A0A8I3NVF8;A0A8I3NWI4;A0A8I3NY99;A0A8I3P153;A0A8I3P2S0;A0A8I3PSC6;A0A8I3PSL4;A0A8I3RR47;A0A8I3RUC4;A0A8I3RXQ6;A0A8I3RXX5;A0A8I3S0C5;A0A8I3S2D6;A0A8I3S9T8	HSP90AA1	85159.2	Heat shock protein HSP 90-alpha OS=Canis lupus familiaris OX=9615 GN=HSP90AA1 PE=3 SV=1	132.89	148.692		15.802
A0A8I3NEG4		51813.7	T-complex protein 1 subunit eta OS=Canis lupus familiaris OX=9615 PE=3 SV=1	4.70388	20.3984		15.6945
A0A8I3Q3I5	RPL7	30482.4	Large ribosomal subunit protein uL30 OS=Canis lupus familiaris OX=9615 GN=RPL7 PE=3 SV=1	18.6943	33.6149		14.9207
A0A8I3NI03;A0A8I3NJT0;A0A8I3NP25;A0A8I3NUL4;A0A8I3RUF3;A0A8I3NM59;A0A8I3NRP6	RAP1B	15597.9	RAP1B_ member of RAS oncogene family OS=Canis lupus familiaris OX=9615 GN=RAP1B PE=4 SV=1	9.3124	24.1514		14.839
A0A8I3N9X5;A0A8I3MZI0;A0A8I3S345;A0A8I3NNL0;A0A8I3NL41;A0A8I3PAP3	LOC608162	30417.2	Small ribosomal subunit protein uS5 OS=Canis lupus familiaris OX=9615 GN=LOC608162 PE=3 SV=1	21.2516	35.9369		14.6853
A0A8I3PQS5;A0A8I3PC62	RPS10	18897.8	Small ribosomal subunit protein eS10 OS=Canis lupus familiaris OX=9615 GN=RPS10 PE=3 SV=1	24.2454	38.7553		14.5099
A0A8I3PQU8;A0A8I3MGN3;A0A8I3QRX3	YWHAQ	28049.4	14-3-3 protein theta OS=Canis lupus familiaris OX=9615 GN=YWHAQ PE=3 SV=1	56.9154	71.2406		14.3252
A0A8I3NYW8;A0A8I3MRW7;A0A8I3P308;A0A8I3PSC9;A0A8I3PIV2	RPSA	33012.2	Small ribosomal subunit protein uS2 OS=Canis lupus familiaris OX=9615 GN=RPSA PE=3 SV=1	34.3057	48.4831		14.1773
A0A8I3N4A3;A0A8I3N9D6;A0A8I3N6H7;A0A8I3N170;A0A8I3MZX6	LOC119863969	57343.9	D-3-phosphoglycerate dehydrogenase OS=Canis lupus familiaris OX=9615 GN=LOC119863969 PE=3 SV=1	0.938305	14.9926		14.0543
A0A8I3RV88	CCT3	61198.3	T-complex protein 1 subunit gamma OS=Canis lupus familiaris OX=9615 GN=CCT3 PE=3 SV=1	39.2591	52.8259		13.5668
A0A8I3N6N2;A0A8I3NC65;A0A8I3NFH0;Q865S3	ARHGEF2	112385	Rho guanine nucleotide exchange factor 2 OS=Canis lupus familiaris OX=9615 GN=ARHGEF2 PE=4 SV=1	35.9322	49.0656		13.1334
A0A0F7RNT6;A0A8I3PHG8;A0A8I3P8H9	ANXA5	36000.9	Annexin OS=Canis lupus familiaris OX=9615 GN=ANXA5 PE=2 SV=1	19.7329	32.4731		12.7402
A0A8I3Q0F7;A0A8I3SAL0	PDIA6	48697.8	Protein disulfide-isomerase A6 OS=Canis lupus familiaris OX=9615 GN=PDIA6 PE=3 SV=1	17.1774	29.5363		12.3589
A0A8I3NN15;A0A8I3P6T6	SNRPD1	13281.6	Small nuclear ribonucleoprotein Sm D1 OS=Canis lupus familiaris OX=9615 GN=SNRPD1 PE=3 SV=1	14.1879	26.5207		12.3328
D0VWQ5;A0A8I3NQB4	RPL19	23580.1	Large ribosomal subunit protein eL19 OS=Canis lupus familiaris OX=9615 GN=RPL19 PE=1 SV=1	20.438	32.732		12.294
A0A8I3PPT0	OAT	48523.6	Ornithine aminotransferase OS=Canis lupus familiaris OX=9615 GN=OAT PE=3 SV=1	25.0326	37.3141		12.2815
A0A8I3NJB1;A0A8I3RUA9;A0A8I3NJ48	CANX	66925.4	Calnexin OS=Canis lupus familiaris OX=9615 GN=CANX PE=3 SV=1	67.1047	79.3405		12.2358
E2RH47;A0A8I3PR71;A0A8I3PZL8	RPS3	26845.4	Small ribosomal subunit protein uS3 OS=Canis lupus familiaris OX=9615 GN=RPS3 PE=1 SV=1	16.0419	27.7795		11.7376
A0A8I3S4M6;A0A8I3PEC3;A0A8I3S4J9	FLNB	283439	Filamin B OS=Canis lupus familiaris OX=9615 GN=FLNB PE=3 SV=1	29.7427	41.329		11.5864
A0A8I3PCB7	PPIB	23832.6	Peptidyl-prolyl cis-trans isomerase OS=Canis lupus familiaris OX=9615 GN=PPIB PE=3 SV=1	29.8156	41.1381		11.3225
A0A8I3NGG8;A0A8I3NGH8;A0A8I3NQG3;A0A8I3NRE6;A0A8I3P060	BCAT1	44659	Branched-chain-amino-acid aminotransferase OS=Canis lupus familiaris OX=9615 GN=BCAT1 PE=3 SV=1	8.66397	19.9797		11.3157
Q28250	SPCS2	25169.8	Signal peptidase complex subunit 2 OS=Canis lupus familiaris OX=9615 GN=SPCS2 PE=1 SV=1	11.1372	22.2581		11.121
A0A8I3PH89;A0A8I3PKU7;A0A8I3PL58;A0A8I3S7R9	LAMB1	212510	Laminin subunit beta 1 OS=Canis lupus familiaris OX=9615 GN=LAMB1 PE=4 SV=1	6.13463	17.2333		11.0987
A0A8I3MD95	TUBB3	50889	Tubulin beta chain OS=Canis lupus familiaris OX=9615 GN=TUBB3 PE=3 SV=1	27.8412	38.8786		11.0374
A0A8I3N2C0	NEDD8	9071.57	NEDD8 OS=Canis lupus familiaris OX=9615 GN=NEDD8 PE=3 SV=1	30.438	41.4384		11.0005
A0A8I3SAZ0;Q3YIX4;A0A8I3Q1U5	PEBP1	27377.8	Phosphatidylethanolamine-binding protein 1 OS=Canis lupus familiaris OX=9615 GN=PEBP1 PE=3 SV=1	40.8558	51.639		10.7832
A0A8I3MT06;A0A8I3NLL9	YWHAG	28473.7	14-3-3 protein gamma OS=Canis lupus familiaris OX=9615 GN=YWHAG PE=3 SV=1	22.521	33.2764		10.7554
A0A8I3PEQ1;A0A8I3MTE1;A0A8I3PR07;A0A8I3MTH8	LOC100686524	25413.4	Small nuclear ribonucleoprotein polypeptide B2 OS=Canis lupus familiaris OX=9615 GN=LOC100686524 PE=4 SV=1	4.91587	15.6694		10.7535
A0A8I3NYN6;A0A8I3P5G6;A0A8I3P822;A0A8I3P8F4;A0A8I3P8L3;A0A8I3P8Q1	MDH1	38767.5	Uncharacterized protein OS=Canis lupus familiaris OX=9615 GN=MDH1 PE=3 SV=1	16.4224	27.1375		10.7151
A0A8I3Q693;A0A8I3Q7M7	BZW1	48014.2	Uncharacterized protein OS=Canis lupus familiaris OX=9615 GN=BZW1 PE=3 SV=1	143.397	154.049		10.652
A0A8I3PJU5	PSPC1	58649.5	Paraspeckle component 1 OS=Canis lupus familiaris OX=9615 GN=PSPC1 PE=3 SV=1	4.40967	15.0065		10.5968
A0A8I3NVG7;A0A8I3PK62;A0A8I3PUW8;A0A8I3NFP0;A0A8I3NGH1;A0A8I3P0E7;A0A8I3NBZ4		17352.8	Peptidyl-prolyl cis-trans isomerase OS=Canis lupus familiaris OX=9615 PE=3 SV=1	87.0597	97.6147		10.555
A0A8I3N324;A0A8I3MV29;A0A8I3RVC0;A0A8I3NGK2;A0A8I3NJI8;A0A8I3N1E2;A0A8I3PD77	RPS15A	14953.6	Small ribosomal subunit protein uS8 OS=Canis lupus familiaris OX=9615 GN=RPS15A PE=3 SV=1	13.6418	24.1724		10.5307
A0A8I3P435;A0A8I3P4C4;A0A8I3Q5C3	SLC25A5	37877.7	ADP/ATP translocase OS=Canis lupus familiaris OX=9615 GN=SLC25A5 PE=3 SV=1	17.9588	28.4173		10.4584
A0A8I3PWS7;A0A8I3PZG3;A0A8I3Q4V2;A0A8I3Q5J2;A0A8I3QNT2;A0A8I3QP84;A0A8I3QPX9;A0A8I3S6U4	GOLGA4	263554	Golgin A4 OS=Canis lupus familiaris OX=9615 GN=GOLGA4 PE=4 SV=1	15.4415	25.6442		10.2028
A0A8I3P2Y1;A0A8I3RZH9	ZNF644	151556	Zinc finger protein 644 OS=Canis lupus familiaris OX=9615 GN=ZNF644 PE=4 SV=1	0.0965433	10.2755		10.1789
A0A8I3NMG3;A0A8I3RXV7;A0A8I3MVQ9	YWHAE	29345	14-3-3 protein epsilon OS=Canis lupus familiaris OX=9615 GN=YWHAE PE=3 SV=1	51.6655	61.7733		10.1078
A0A8I3N1N4;A0A8I3N1Y8;A0A8I3NBT5;A0A8I3N8P3	SPTBN1	275514	Spectrin beta chain OS=Canis lupus familiaris OX=9615 GN=SPTBN1 PE=3 SV=1	18.7927	28.7387		9.94606
A0A8I3Q153;A0A8I3PC64	RPS13	17222.3	Small ribosomal subunit protein uS15 OS=Canis lupus familiaris OX=9615 GN=RPS13 PE=3 SV=1	7.39138	17.2567		9.86534
A0A8I3N6N4;A0A8I3N7D4;A0A8I3NAU5;A0A8I3RUZ5;A0A8I3NM35	PTGES3	16761.2	Prostaglandin E synthase 3 OS=Canis lupus familiaris OX=9615 GN=PTGES3 PE=3 SV=1	13.7602	23.4205		9.66022
A0A8I3NY48;A0A8I3S011;A0A8I3S7B2;A0A8I3NL51	CCT2	57773.4	T-complex protein 1 subunit beta OS=Canis lupus familiaris OX=9615 GN=CCT2 PE=3 SV=1	15.4576	25.0917		9.63404
A0A8I3PA92	STRAP	38688.4	Serine-threonine kinase receptor-associated protein OS=Canis lupus familiaris OX=9615 GN=STRAP PE=3 SV=1	12.705	22.3125		9.60759
A0A8I3N7V2;A0A8I3N7Y3;A0A8I3NIH9	SERPINH1	46725.9	Serpin H1 OS=Canis lupus familiaris OX=9615 GN=SERPINH1 PE=1 SV=1	20.2916	29.8148		9.52323
A0A8I3NJF6;A0A8I3RWT2;A0A8I3NJV9;A0A8I3NL99	ABCE1	71012.3	ATP binding cassette subfamily E member 1 OS=Canis lupus familiaris OX=9615 GN=ABCE1 PE=4 SV=1	13.7116	23.1778		9.46626
A0A8I3PJB0;A0A8I3PPA7;A0A8I3PKH0;A0A8I3PEF2	CTNNA1	102217	Catenin alpha-1 OS=Canis lupus familiaris OX=9615 GN=CTNNA1 PE=3 SV=1	6.68303	16.0344		9.35141
A0A8I3S7E5;A0A8I3Q303;A0A8I3QLU7;A0A8I3QX13	CLTCL1	226949	Clathrin heavy chain OS=Canis lupus familiaris OX=9615 GN=CLTCL1 PE=3 SV=1	14.9034	24.2412		9.33773
A0A8I3NWQ3	PRDX6	25013.8	Peroxiredoxin-6 OS=Canis lupus familiaris OX=9615 GN=PRDX6 PE=3 SV=1	56.2106	65.4775		9.26684
A0A8I3N9V3;A0A8I3NHK3;A0A8I3MWT2;A0A8I3PR24	HSP90AB1	80826.5	Heat shock protein HSP 90-beta OS=Canis lupus familiaris OX=9615 GN=HSP90AB1 PE=3 SV=1	143.763	152.837		9.07449
A0A8I3MN88;A0A8I3MXV7	KIAA0513	47350.5	KIAA0513 OS=Canis lupus familiaris OX=9615 GN=KIAA0513 PE=4 SV=1	0.774136	9.72289		8.94876
A0A8I3NCE9;A0A8I3N6G9;A0A8I3NG98	HNRNPA2B1	37486.8	Heterogeneous nuclear ribonucleoproteins A2/B1 OS=Canis lupus familiaris OX=9615 GN=HNRNPA2B1 PE=4 SV=1	58.0015	66.9478		8.94637
A0A8I3P6D3	RPLP1	11628	Large ribosomal subunit protein P1 OS=Canis lupus familiaris OX=9615 GN=RPLP1 PE=3 SV=1	0.278808	9.20826		8.92945
A0A8I3MFS9;A0A8I3N2Q2	CDA	16531.7	Cytidine deaminase OS=Canis lupus familiaris OX=9615 GN=CDA PE=3 SV=1	17.2607	26.115		8.85424
A0A8I3QB72;A0A8I3S7W1	TUBA8	55956.5	Tubulin alpha chain OS=Canis lupus familiaris OX=9615 GN=TUBA8 PE=3 SV=1	11.0106	19.7637		8.75313
A0A8I3N9K4;A0A8I3RXS6	VDAC2	31992.7	Voltage-dependent anion-selective channel protein 2 OS=Canis lupus familiaris OX=9615 GN=VDAC2 PE=3 SV=1	10.2282	18.9527		8.72451
A0A8I3Q1G2;A0A8I3Q6F4	ZFHX4	402395	Zinc finger homeobox 4 OS=Canis lupus familiaris OX=9615 GN=ZFHX4 PE=4 SV=1	1.67258	10.2693		8.59669
A0A8I3MSX4	RPL9	21977.5	Large ribosomal subunit protein uL6 OS=Canis lupus familiaris OX=9615 GN=RPL9 PE=3 SV=1	9.64429	18.1231		8.47883
A0A8I3MXB3;A0A8I3RSH4;A0A8I3RTZ2;A0A8I3MNA7;A0A8I3NAV0	G3BP1	52128.1	G3BP stress granule assembly factor 1 OS=Canis lupus familiaris OX=9615 GN=G3BP1 PE=4 SV=1	23.9399	32.3705		8.43059
A0A8I3MYG1;A0A8I3MW24;A0A8I3MPU8	TUBB6	50323.5	Tubulin beta chain OS=Canis lupus familiaris OX=9615 GN=TUBB6 PE=3 SV=1	9.64191	17.98		8.33813
A0A8I3P0W2;A0A8I3NX05;A0A8I3NL27	TPM3	36277.8	Tropomyosin 3 OS=Canis lupus familiaris OX=9615 GN=TPM3 PE=3 SV=1	4.12862	12.4238		8.29518
A0A8I3MH33	MYBBP1A	149252	MYB binding protein 1a OS=Canis lupus familiaris OX=9615 GN=MYBBP1A PE=3 SV=1	32.0498	40.3441		8.29426
A0A8I3PTS4	HNRNPF	45977.1	Heterogeneous nuclear ribonucleoprotein F OS=Canis lupus familiaris OX=9615 GN=HNRNPF PE=4 SV=1	12.4658	20.6595		8.19367
A0A8I3MJJ7	MTHFD1	101878	C-1-tetrahydrofolate synthase_ cytoplasmic OS=Canis lupus familiaris OX=9615 GN=MTHFD1 PE=3 SV=1	27.3052	35.4696		8.16442
A0A8I3NAG9;A0A8I3NZS5;A0A8I3S244;A0A8I3RZB6;A0A8I3Q703;A0A8I3RZN9;A0A8I3S4B1;A0A8I3NL12;A0A8I3NS62;A0A8I3Q7M1;A0A8I3QVP2;A0A8I3S5Y0;A0A8I3PJX7;A0A8I3P1A7	LOC106559787	21565.1	Large ribosomal subunit protein uL22 OS=Canis lupus familiaris OX=9615 GN=LOC106559787 PE=3 SV=1	16.4706	24.5151		8.04447
A0A8I3MVX3;A0A8I3N2Z7	FASN	297773	Fatty acid synthase OS=Canis lupus familiaris OX=9615 GN=FASN PE=4 SV=1	21.2726	29.2445		7.9719
A0A8I3RR71;A0A8I3NM65	RPS25	13799.2	40S ribosomal protein S25 OS=Canis lupus familiaris OX=9615 GN=RPS25 PE=3 SV=1	34.744	42.6498		7.9057
A0A8I3MR56;A0A8I3MJ68;A0A8I3MK84;A0A8I3MR65	TCP1	60766.8	T-complex protein 1 subunit alpha OS=Canis lupus familiaris OX=9615 GN=TCP1 PE=3 SV=1	11.0356	18.9019		7.86625
A0A8I3S9H6	PEX11G	26837.9	Peroxisomal biogenesis factor 11 gamma OS=Canis lupus familiaris OX=9615 GN=PEX11G PE=4 SV=1	12.4316	20.2523		7.82067
A0A8I3N366;A0A8I3PDB0;A0A8I3PHS9;A0A8I3PKU9;A0A8I3PQN1;A0A8I3PTT8;A0A8I3S6K1;A0A8I3PDW2;A0A8I3S6B8;A0A8I3PIL5;A0A8I3N6G5;A0A8I3P7K0;A0A8I3PN02;A0A8I3PW77;A0A8I3MID6	ARF1	20753.8	ADP-ribosylation factor OS=Canis lupus familiaris OX=9615 GN=ARF1 PE=3 SV=1	11.5963	19.3421		7.74587
A0A8I3PZQ3;A0A8I3S7X5	SSB	46871	Small RNA binding exonuclease protection factor La OS=Canis lupus familiaris OX=9615 GN=SSB PE=4 SV=1	6.48003	14.1842		7.70421
A0A8I3Q4L7;A0A8I3QY82	PRDX5	37294.7	Peroxiredoxin-5 OS=Canis lupus familiaris OX=9615 GN=PRDX5 PE=3 SV=1	9.89603	17.5747		7.67867
A0A8I3MNT0;A0A8I3MT28	PCNX2	225741	Pecanex-like protein OS=Canis lupus familiaris OX=9615 GN=PCNX2 PE=3 SV=1	35.687	43.31		7.62305
P41148;A0A8I3NA23;A0A8I3NHC4	HSP90B1	92799.2	Endoplasmin OS=Canis lupus familiaris OX=9615 GN=HSP90B1 PE=1 SV=1	71.3909	78.9329		7.54197
A0A8I3P949;A0A8I3S0W8;A0A8I3P8S9;A0A8I3P3D6	CCT8	78573.5	T-complex protein 1 subunit theta OS=Canis lupus familiaris OX=9615 GN=CCT8 PE=3 SV=1	22.9505	30.486		7.53548
A0A8I3PTU6;A0A8I3PPA9	RPS8	25334.3	40S ribosomal protein S8 OS=Canis lupus familiaris OX=9615 GN=RPS8 PE=3 SV=1	101.389	108.907		7.51719
A0A8I3NP99;A0A8I3MH57;A0A8I3PHX4	RPL7A	30166.7	60S ribosomal protein L7a OS=Canis lupus familiaris OX=9615 GN=RPL7A PE=3 SV=1	15.099	22.6026		7.50358
A0A8I3NAS3	SH3BGRL2	34147.7	SH3 domain binding glutamate rich protein like 2 OS=Canis lupus familiaris OX=9615 GN=SH3BGRL2 PE=3 SV=1	11.7072	19.1788		7.4716
A0A8I3S099	CD2AP	71560	CD2 associated protein OS=Canis lupus familiaris OX=9615 GN=CD2AP PE=4 SV=1	11.3509	18.7439		7.39299
A0A8I3PPS9;A0A8I3PUM4;A0A8I3SA94	RENBP	66752.9	N-terminal amino-acid N(alpha)-acetyltransferase NatA OS=Canis lupus familiaris OX=9615 GN=RENBP PE=3 SV=1	0.454492	7.77915		7.32466
A0A8I3NF82;A0A8I3NKA5	FDPS	48617.7	Farnesyl pyrophosphate synthase OS=Canis lupus familiaris OX=9615 GN=FDPS PE=3 SV=1	6.06652	13.3163		7.24983
A0A8I3N502		36925.7	L-lactate dehydrogenase OS=Canis lupus familiaris OX=9615 PE=3 SV=1	14.5135	21.7234		7.20998
A0A8I3Q6J7	PLS1	70770	Plastin 1 OS=Canis lupus familiaris OX=9615 GN=PLS1 PE=4 SV=1	6.53896	13.6277		7.08871
A0A8I3N996;A0A8I3NBS1;A0A8I3NC55;A0A8I3NLN9	RIF1	284663	Replication timing regulatory factor 1 OS=Canis lupus familiaris OX=9615 GN=RIF1 PE=4 SV=1	11.6777	18.576		6.89829
A0A8I3S714;A0A8I3Q2Q5	NINL	152444	Ninein like OS=Canis lupus familiaris OX=9615 GN=NINL PE=4 SV=1	19.4015	26.2671		6.86558
Q5TJE9;A0A8I3PLA9	RPS18	17718.7	Small ribosomal subunit protein uS13 OS=Canis lupus familiaris OX=9615 GN=RPS18 PE=1 SV=3	18.3527	25.1533		6.80063
A0A8I3NU98		7040.1	Lactate/malate dehydrogenase C-terminal domain-containing protein OS=Canis lupus familiaris OX=9615 PE=4 SV=1	45.8835	52.6477		6.76417
A0A8I3NZP6	KPNB1	98539	Karyopherin subunit beta 1 OS=Canis lupus familiaris OX=9615 GN=KPNB1 PE=3 SV=1	18.3652	25.0637		6.69853
A0A8I3MFN6;A0A8I3MIR6;A0A8I3Q3V2	LOC119872230	28920.7	ATP synthase subunit b OS=Canis lupus familiaris OX=9615 GN=LOC119872230 PE=3 SV=1	6.57841	13.1848		6.60638
A0A8I3N504	PGAM2	32504.5	Phosphoglycerate mutase OS=Canis lupus familiaris OX=9615 GN=PGAM2 PE=3 SV=1	8.42887	14.9909		6.562
A0A8I3NEU3	DNAJC9	30257.1	DnaJ heat shock protein family (Hsp40) member C9 OS=Canis lupus familiaris OX=9615 GN=DNAJC9 PE=4 SV=1	18.8589	25.3696		6.51077
A0A8I3Q1D6;A0A8I3QK97;P62825;A0A8I3P1U7	RAN	52095.9	GTP-binding nuclear protein Ran OS=Canis lupus familiaris OX=9615 GN=RAN PE=3 SV=1	15.7536	22.1969		6.44323
E2RI34;A0A8I3S1K4;A0A8I3NPC2;A0A8I3NUC2;A0A8I3NXC5;A0A8I3PHB8;A0A8I3N3L5;A0A8I3NVU5	RPL27A	16691.5	Large ribosomal subunit protein uL15 OS=Canis lupus familiaris OX=9615 GN=RPL27A PE=3 SV=1	17.124	23.4905		6.36648
A0A8I3PLK1;A0A8I3PLT1	ATIC	65092	Bifunctional purine biosynthesis protein ATIC OS=Canis lupus familiaris OX=9615 GN=ATIC PE=3 SV=1	17.9422	24.2342		6.29193
A0A8I3PKV5;A0A8I3S8E8;A0A8I3PGT8;A0A8I3PH20	MAP2	215006	Microtubule-associated protein OS=Canis lupus familiaris OX=9615 GN=MAP2 PE=4 SV=1	28.5622	34.7858		6.22361
A0A8I3NJR1	LRRC59	35241.6	Leucine rich repeat containing 59 OS=Canis lupus familiaris OX=9615 GN=LRRC59 PE=4 SV=1	30.7478	36.9207		6.17297
A0A8I3N0S1;A0A8I3N1R9;A0A8I3NC56;A0A8I3NC66;A0A8I3RV86	SIPA1L1	202706	Signal induced proliferation associated 1 like 1 OS=Canis lupus familiaris OX=9615 GN=SIPA1L1 PE=4 SV=1	18.2755	24.4129		6.13737
A0A8I3N5K6;E2RR58;A0A8I3N1L0;A0A8I3NWX5;A0A8I3P848	RPL12	21237.4	Large ribosomal subunit protein uL11 OS=Canis lupus familiaris OX=9615 GN=RPL12 PE=3 SV=1	20.4639	26.5455		6.08167
A0A8I3PN55;A0A8I3PWV4	PDCD6IP	95781.6	BRO1 domain-containing protein OS=Canis lupus familiaris OX=9615 GN=PDCD6IP PE=4 SV=1	7.61856	13.6984		6.07986
A0A8I3MH54	APRT	19862	Adenine phosphoribosyltransferase OS=Canis lupus familiaris OX=9615 GN=APRT PE=3 SV=1	5.12211	11.196		6.07386
A0A8I3MME4;A0A8I3N792;A0A8I3PTV2;A0A8I3Q2V8;A0A8I3RWN5;E2QZG2;A0A8I3MSV8;A0A8I3S6U6;A0A8I3N9P6;A0A8I3NNK8;A0A8I3P0W3;A0A8I3PTW2;A0A8I3MTZ2;A0A8I3PHW2		21184.4	Large ribosomal subunit protein uL23 OS=Canis lupus familiaris OX=9615 PE=3 SV=1	19.764	25.8337		6.06977
A0A8I3MJ82;A0A8I3MMV6;A0A8I3P206;A0A8I3PFH5;A0A8I3PJL5;A0A8I3PK40;A0A8I3PMK7;A0A8I3PP50;A0A8I3PWH0;A0A8I3S5V0;A0A8I3S5W5	UBE2D2	16529.9	E2 ubiquitin-conjugating enzyme OS=Canis lupus familiaris OX=9615 GN=UBE2D2 PE=3 SV=1	11.0198	17.023		6.00317
A0A8I3NNJ9;A0A8I3P6M7	PSMC1	41281.2	Proteasome 26S subunit_ ATPase 1 OS=Canis lupus familiaris OX=9615 GN=PSMC1 PE=3 SV=1	5.52218	11.479		5.95679
A0A8I3S1C9;A0A8I3NG07		39916.2	L-lactate dehydrogenase OS=Canis lupus familiaris OX=9615 PE=3 SV=1	9.48359	15.4311		5.9475
A0A8I3PUR6;A0A8I3PYX2;A0A8I3Q0K0;A0A8I3Q0N3	KRT80	61737.9	Keratin 80 OS=Canis lupus familiaris OX=9615 GN=KRT80 PE=3 SV=1	12.4178	18.365		5.94713
A0A8I3ND54		118028	RNA-directed DNA polymerase OS=Canis lupus familiaris OX=9615 PE=4 SV=1	9.74022	15.6764		5.93615
A0A8I3MPF2;A0A8I3MUW1	ARK2N	37334.5	Arkadia (RNF111) N-terminal like PKA signaling regulator 2N OS=Canis lupus familiaris OX=9615 GN=ARK2N PE=4 SV=1	4.3311	10.171		5.83992
A0A8I3N398;A0A8I3N686;A0A8I3NJT6;A0A8I3RW11;A0A8I3S0F2	HNRNPH1	47372.4	Heterogeneous nuclear ribonucleoprotein H1 OS=Canis lupus familiaris OX=9615 GN=HNRNPH1 PE=4 SV=1	11.1887	16.952		5.76327
A0A8I3NN31;A0A8I3NNP7;A0A8I3NQE9;A0A8I3NCJ2;A0A8I3NMT0	KIF5A	108008	Kinesin-like protein OS=Canis lupus familiaris OX=9615 GN=KIF5A PE=3 SV=1	4.81878	10.5582		5.73938
A0A8I3NK76;A0A8I3NSM2;A0A8I3NVM0	SFPQ	74982.3	RRM domain-containing protein OS=Canis lupus familiaris OX=9615 GN=SFPQ PE=4 SV=1	11.1987	16.9321		5.73349
A0A8I3PPU4	KRT76	68060.7	Keratin 76 OS=Canis lupus familiaris OX=9615 GN=KRT76 PE=3 SV=1	2.92191	8.64988		5.72796
A0A8I3NM71	SYNCRIP	62884.5	Synaptotagmin binding cytoplasmic RNA interacting protein OS=Canis lupus familiaris OX=9615 GN=SYNCRIP PE=4 SV=1	16.6376	22.3222		5.68459
A0A8I3NEW9;A0A8I3N1W6	ACTR3	67435.1	Actin-related protein 3 OS=Canis lupus familiaris OX=9615 GN=ACTR3 PE=3 SV=1	5.56793	11.2453		5.67735
A0A8I3NPM0;A0A8I3P775;A0A8I3P795;A0A8I3SCW1	SNU13	14401.7	NHP2-like protein 1 OS=Canis lupus familiaris OX=9615 GN=SNU13 PE=3 SV=1	1.29307	6.96623		5.67316
A0A8I3NB41;A0A8I3NB83	IGF2BP1	63807.9	Insulin-like growth factor 2 mRNA-binding protein 1 OS=Canis lupus familiaris OX=9615 GN=IGF2BP1 PE=3 SV=1	7.58751	13.2388		5.65126
A0A8I3NXH8;A0A8I3P2M1	PRPF8	269312	Pre-mRNA processing factor 8 OS=Canis lupus familiaris OX=9615 GN=PRPF8 PE=4 SV=1	27.7222	33.3727		5.65044
A0A8I3NSJ8;A0A8I3NTF5;A0A8I3NUZ5;A0A8I3Q5J8;A0A8I3S0M2;H9GWG6;J9NRJ3;A0A8I3MYX0	LOC100855538	15325.2	40S ribosomal protein S24 OS=Canis lupus familiaris OX=9615 GN=LOC100855538 PE=3 SV=1	8.63157	14.274		5.64242
A0A8I3PAY8;A0A8I3PEQ3;A0A8I3PFL8;A0A8I3S281;A0A8I3PFG3	ZNF638	230396	Zinc finger protein 638 OS=Canis lupus familiaris OX=9615 GN=ZNF638 PE=4 SV=1	6.13915	11.7809		5.64173
A0A8I3Q9F2;A0A8I3QBF3	INPP5B	113333	phosphoinositide 5-phosphatase OS=Canis lupus familiaris OX=9615 GN=INPP5B PE=3 SV=1	2.17905	7.80792		5.62887
A0A8I3S467;A0A8I3S480	GARS1	89910.5	Glycine--tRNA ligase OS=Canis lupus familiaris OX=9615 GN=GARS1 PE=3 SV=1	5.53972	11.1219		5.58218
A0A8I3NAL6;A0A8I3NFR7;A0A8I3NL04;A0A8I3NNJ3;A0A8I3RZ90	NAP1L4	42723.2	Nucleosome assembly protein 1 like 4 OS=Canis lupus familiaris OX=9615 GN=NAP1L4 PE=3 SV=1	12.5256	18.0882		5.56254
A8W340;A0A8I3NHA1;A0A8I3NHU7;A0A8I3NJ57;A0A8I3RW08	PHB1	29861.1	Prohibitin OS=Canis lupus familiaris OX=9615 GN=PHB1 PE=2 SV=1	14.9793	20.5206		5.54127
A0A8I3NWH5	RPS27	9803.3	40S ribosomal protein S27 OS=Canis lupus familiaris OX=9615 GN=RPS27 PE=3 SV=1	6.60175	12.0939		5.49214
A0A8I3NY06;A0A8I3NUD5;A0A8I3N1X4;A0A8I3NDD0;A0A8I3S0S5	PTBP1	57320.4	Polypyrimidine tract-binding protein 1 OS=Canis lupus familiaris OX=9615 GN=PTBP1 PE=4 SV=1	10.8284	16.2812		5.4528
A0A8I3RWY9	VDAC1	31986.6	Voltage-dependent anion-selective channel protein 1 OS=Canis lupus familiaris OX=9615 GN=VDAC1 PE=3 SV=1	6.1328	11.578		5.44518
A0A8I3PNN7;A0A8I3PDN3	RPS7	22126.9	40S ribosomal protein S7 OS=Canis lupus familiaris OX=9615 GN=RPS7 PE=3 SV=1	4.08485	9.528		5.44315
A0A8I3Q1H9	TUBA4A	50665.8	Tubulin alpha chain OS=Canis lupus familiaris OX=9615 GN=TUBA4A PE=3 SV=1	8.22063	13.5688		5.34815
A0A8I3NH63;A0A8I3ND21	RAD17	77599.7	RAD17 checkpoint clamp loader component OS=Canis lupus familiaris OX=9615 GN=RAD17 PE=3 SV=1	7.9213	13.2515		5.33024
A0A8I3NLM8	3	18354.4	L-lactate dehydrogenase B chain OS=Canis lupus familiaris OX=9615 PE=3 SV=1	9.36278	14.6867		5.32392
A0A8I3MTU5;A0A8I3MPM7;A0A8I3MX70;A0A8I3N028;A0A8I3MTZ6;A0A8I3RUD3	HNRNPU	92998	Heterogeneous nuclear ribonucleoprotein U OS=Canis lupus familiaris OX=9615 GN=HNRNPU PE=4 SV=1	19.6544	24.9683		5.31389
A0A8I3PUR0;A0A8I3PVE6;A0A8I3PZ69;A0A8I3Q4C0;A0A8I3QFS6;F1PCT7	RPN2	69160	Dolichyl-diphosphooligosaccharide--protein glycosyltransferase subunit 2 OS=Canis lupus familiaris OX=9615 GN=RPN2 PE=3 SV=1	3.80501	9.116		5.31099
A0A8I3NPY5;A0A8I3NYA0;A0A8I3RZQ2	KRT37	51431.3	Uncharacterized protein OS=Canis lupus familiaris OX=9615 GN=KRT37 PE=3 SV=1	4.17281	9.4807		5.30789
A0A8I3P237;H9GW87	TALDO1	39575.5	Transaldolase OS=Canis lupus familiaris OX=9615 GN=TALDO1 PE=3 SV=1	18.4796	23.7697		5.29013
A0A8I3Q5J1;A0A8I3QV57	OTUB1	32413.3	Ubiquitin thioesterase OS=Canis lupus familiaris OX=9615 GN=OTUB1 PE=3 SV=1	5.63501	10.8713		5.23629
A0A8I3RSQ2;A0A8I3MTP0;A0A8I3MR98;A0A8I3QJS7;A0A8I3MTL8	RACK1	35533	Small ribosomal subunit protein RACK1 OS=Canis lupus familiaris OX=9615 GN=RACK1 PE=3 SV=1	19.0303	24.1919		5.16162
A0A8I3Q2T9;A0A8I3Q8F0;A0A8I3S7F0;A0A8I3QA44;A0A8I3SCJ1	UBA1	120067	Ubiquitin-like modifier-activating enzyme 1 OS=Canis lupus familiaris OX=9615 GN=UBA1 PE=3 SV=1	5.3262	10.4581		5.13188
Q8MJU5;A0A8I3N1E6;A0A8I3MT20	AFP	70608	Alpha-fetoprotein OS=Canis lupus familiaris OX=9615 GN=AFP PE=2 SV=1	16.9601	22.072		5.11192
A0A8I3NNU8;A0A8I3NQT9;A0A8I3NUD0;A0A8I3P2G7	CAPG	45490.2	Capping actin protein_ gelsolin like OS=Canis lupus familiaris OX=9615 GN=CAPG PE=4 SV=1	10.4732	15.5223		5.0491
D0VWQ3;A0A8I3MXT1;A0A8I3MGA2;A0A8I3MH79;A0A8I3NNW4;A0A8I3NJK5	RPL18	21706.5	Large ribosomal subunit protein eL18 OS=Canis lupus familiaris OX=9615 GN=RPL18 PE=1 SV=2	30.7046	35.7388		5.03421
A0A8I3NEK0	LMNA	74510.8	Lamin A/C OS=Canis lupus familiaris OX=9615 GN=LMNA PE=3 SV=1	30.3385	35.29		4.95149
A0A8I3MSC7	PGM2	68987	Phosphoglucomutase 2 OS=Canis lupus familiaris OX=9615 GN=PGM2 PE=3 SV=1	55.496	60.3855		4.88948
E2R2I5;A0A8I3PMR3;A0A8I3PSD3;A0A8I3PX03;A0A8I3Q0H1	LOC119881719	16609.1	Ubiquitin-conjugating enzyme E2 variant 1 OS=Canis lupus familiaris OX=9615 GN=LOC119881719 PE=4 SV=1	22.7403	27.6262		4.88582
A0A8I3PEZ2	3	43878.3	Keratin_ type II cytoskeletal 8 OS=Canis lupus familiaris OX=9615 PE=3 SV=1	25.9872	30.8676		4.88041
A0A8I3N536;A0M8V0	CAPZA2	44421.6	F-actin-capping protein subunit alpha-2 OS=Canis lupus familiaris OX=9615 GN=CAPZA2 PE=3 SV=1	7.40264	12.2815		4.87887
A0A8I3NFL9;A0A8I3NJ07;A0A8I3RWJ8	OSTF1	22779.6	Osteoclast-stimulating factor 1 OS=Canis lupus familiaris OX=9615 GN=OSTF1 PE=4 SV=1	7.49466	12.3516		4.85695
A0A8I3MHD4;A0A8I3MJJ2;A0A8I3MMW1;A0A8I3MNS5;A0A8I3MTS5;A0A8I3MTU1	TASOR2	288853	Transcription activation suppressor family member 2 OS=Canis lupus familiaris OX=9615 GN=TASOR2 PE=3 SV=1	5.83193	10.6385		4.80661
A0A8I3P691;P18067;A0A8I3P9F1;A0A8I3PAA8;A0A8I3NZ13	RAB7A	23520.6	Ras-related protein Rab-7a OS=Canis lupus familiaris OX=9615 GN=RAB7A PE=3 SV=1	7.48393	12.2516		4.76763
A0A8I3MJW6;Q076A7	MYH2	221511	Myosin-2 OS=Canis lupus familiaris OX=9615 GN=MYH2 PE=3 SV=1	11.851	16.6155		4.76447
A0A8I3N9D0	RPS16	16559.4	40S ribosomal protein S16 OS=Canis lupus familiaris OX=9615 GN=RPS16 PE=3 SV=1	10.9952	15.7536		4.75836
A0A8I3PTP5	ECHS1	68569.7	Enoyl-CoA hydratase_ mitochondrial OS=Canis lupus familiaris OX=9615 GN=ECHS1 PE=3 SV=1	3.16409	7.86465		4.70056
A0A8I3NPV3;A0A8I3P423	UPK1B	31070.4	Tetraspanin OS=Canis lupus familiaris OX=9615 GN=UPK1B PE=3 SV=1	0.291294	4.97299		4.68169
A0A8I3NU05	LOC100856782	53286.9	T-complex protein 1 subunit eta OS=Canis lupus familiaris OX=9615 GN=LOC100856782 PE=3 SV=1	3.51403	8.17139		4.65737
A0A8I3P8Z0;A0A8I3S2B3;A0A8I3P9C6;A0A8I3PFQ9;A0A8I3PIV5;A0A8I3PLC3	AGRN	226794	Agrin OS=Canis lupus familiaris OX=9615 GN=AGRN PE=4 SV=1	3.89945	8.54778		4.64832
A0A8I3MMH0;A0A8I3MTD7;A0A8I3RTG1	WARS1	54156.6	Tryptophan--tRNA ligase_ cytoplasmic OS=Canis lupus familiaris OX=9615 GN=WARS1 PE=3 SV=1	4.51099	9.14266		4.63167
A0A8I3P5D6;A0A8I3S151;A0A8I3Q595;A0A8I3PF31;A0A8I3PJQ5;A0A8I3PN93;A0A8I3PPS4;A0A8I3PSW3;A0A8I3S3V4	PCBP2	37129.3	Poly(rC) binding protein 2 OS=Canis lupus familiaris OX=9615 GN=PCBP2 PE=4 SV=1	6.45908	11.0669		4.60784
A0A2Z5XAD4;A0A8I3MML4;A0A8I3RPI8;A0A8I3MMS4	IDH2	51131.2	Isocitrate dehydrogenase [NADP] OS=Canis lupus familiaris OX=9615 GN=IDH2 PE=2 SV=1	7.97341	12.5699		4.5965
A0A8I3NBQ7	AIP	38002.2	peptidylprolyl isomerase OS=Canis lupus familiaris OX=9615 GN=AIP PE=4 SV=1	22.6691	27.2459		4.57675
A0A8I3NA58	TMED9	27224.2	Uncharacterized protein OS=Canis lupus familiaris OX=9615 GN=TMED9 PE=3 SV=1	10.8233	15.3831		4.55982
A0A8I3MR89	PSMC4	47480.4	26S proteasome regulatory subunit 6B OS=Canis lupus familiaris OX=9615 GN=PSMC4 PE=3 SV=1	3.52869	8.08612		4.55744
A0A8I3P2D7;A0A8I3RZC2;A0A8I3NQN9	CCT4	58537.7	T-complex protein 1 subunit delta OS=Canis lupus familiaris OX=9615 GN=CCT4 PE=3 SV=1	15.7605	20.3149		4.55441
A0A8I3Q4P4;A0A8I3QNW4;A0A8I3S7P7	PEX19	32303	Peroxisomal biogenesis factor 19 OS=Canis lupus familiaris OX=9615 GN=PEX19 PE=3 SV=1	0.694101	5.23396		4.53986
A0A8I3MN14	3	33589.5	Prohibitin OS=Canis lupus familiaris OX=9615 PE=3 SV=1	5.40606	9.92689		4.52083
A0A8I3P0P4;A0A8I3P247;A0A8I3SA72;A0A8I3NN99	RPL4	47591.1	Large ribosomal subunit protein uL4 OS=Canis lupus familiaris OX=9615 GN=RPL4 PE=3 SV=1	4.91655	9.43465		4.5181
A0A8I3PCV0;A0A8I3P9E1;A0A8I3PAA3;A0A8I3PBU4;A0A8I3PJF5;A0A8I3S4T8;A0A8I3PE61;F1PM53;A0A8I3PF60;A0A8I3PIT0;A0A8I3Q1L9;A0A8I3NJ85;A0A8I3P3R9;A0A8I3P930;A0A8I3NAH7	TUBA1B	51097.3	Tubulin alpha chain OS=Canis lupus familiaris OX=9615 GN=TUBA1B PE=3 SV=1	33.691	38.1919		4.50089
A0A8I3N0R3	AGR2	19925.1	Anterior gradient 2_ protein disulphide isomerase family member OS=Canis lupus familiaris OX=9615 GN=AGR2 PE=3 SV=1	21.8467	26.3365		4.48982
A0A8I3MKY6	NDUFV2	27687.8	NADH dehydrogenase [ubiquinone] flavoprotein 2_ mitochondrial OS=Canis lupus familiaris OX=9615 GN=NDUFV2 PE=3 SV=1	4.41949	8.87214		4.45265
A0A8I3MLR7;A0A8I3MT85;Q05052	DDOST	50670.6	Dolichyl-diphosphooligosaccharide--protein glycosyltransferase 48 kDa subunit OS=Canis lupus familiaris OX=9615 GN=DDOST PE=3 SV=1	2.95456	7.40318		4.44862
A0A8I3MII5	LOC609911	36951.9	L-lactate dehydrogenase OS=Canis lupus familiaris OX=9615 GN=LOC609911 PE=3 SV=1	6.47642	10.9202		4.44374
A0A8I3MYV4;Q9XSU7;A0A8I3Q483	RPL27	15797.8	60S ribosomal protein L27 OS=Canis lupus familiaris OX=9615 GN=RPL27 PE=3 SV=1	5.94307	10.3855		4.44242
A0A8I3P8Y6;A0A8I3P548;A0A8I3NUB0	TUBB2B	50306.3	Tubulin beta chain OS=Canis lupus familiaris OX=9615 GN=TUBB2B PE=3 SV=1	13.6267	18.0147		4.38802
A0A8I3MEA6;A0A8I3MEM4;A0A8I3RQ42	GAS7	47951.3	Uncharacterized protein OS=Canis lupus familiaris OX=9615 GN=GAS7 PE=4 SV=1	1.69204	6.06815		4.37611
A0A8I3PGX9;A0A8I3PHA0;A0A8I3PHZ0;A0A8I3PI64;A0A8I3S4A5	TBC1D4	126764	TBC1 domain family member 4 OS=Canis lupus familiaris OX=9615 GN=TBC1D4 PE=4 SV=1	2.17068	6.53228		4.36161
A0A8I3MKM6;A0A8I3MYX1;A0A8I3Q0A4	RTRAF	28179.2	RNA transcription_ translation and transport factor protein OS=Canis lupus familiaris OX=9615 GN=RTRAF PE=3 SV=1	3.6987	8.01824		4.31954
A0A8I3MM93	IQGAP1	136561	IQ motif containing GTPase activating protein 1 OS=Canis lupus familiaris OX=9615 GN=IQGAP1 PE=4 SV=1	6.99036	11.2365		4.24617
A0A8I3NC97;A0A8I3RZL5;A0A8I3N9I8;A0A8I3NH33	CCT6A	58429.5	T-complex protein 1 subunit zeta OS=Canis lupus familiaris OX=9615 GN=CCT6A PE=3 SV=1	16.6912	20.9026		4.21148
A0A8I3NTY8	GNPDA1	32831.6	Glucosamine-6-phosphate isomerase OS=Canis lupus familiaris OX=9615 GN=GNPDA1 PE=3 SV=1	1.28584	5.47586		4.19002
A0A8I3PJZ7;A0A8I3S245;A0A8I3PZS1	CCDC146	109633	Coiled-coil domain containing 146 OS=Canis lupus familiaris OX=9615 GN=CCDC146 PE=4 SV=1	19.9947	24.1615		4.16677
A0A8I3PF55;A0A8I3PGM5;A0A8I3QD35	PSMC3	49541.8	Uncharacterized protein OS=Canis lupus familiaris OX=9615 GN=PSMC3 PE=3 SV=1	3.71068	7.87538		4.1647
A0A8I3NY38;A0A8I3NUJ8;A0A8I3PQX3;A0A8I3RTH1;A0A8I3NTQ0;A0A8I3P7U6	LDHB	36907.7	L-lactate dehydrogenase OS=Canis lupus familiaris OX=9615 GN=LDHB PE=3 SV=1	8.3833	12.548		4.16465
A0A8I3NCX0	NIBAN2	84980.6	Niban apoptosis regulator 2 OS=Canis lupus familiaris OX=9615 GN=NIBAN2 PE=3 SV=1	4.63306	8.76217		4.1291
A0A8I3PMI1;A0A8I3P9A6;A0A8I3P9K0	ARF4	20641.8	ADP-ribosylation factor OS=Canis lupus familiaris OX=9615 GN=ARF4 PE=3 SV=1	11.0181	15.1235		4.10544
A0A8I3MFR2;A0A8I3MIK6;A0A8I3MKR3;A0A8I3MPD3;A0A8I3N1L1;A0A8I3RQK5;A0A8I3MKZ8;A0A8I3MLI5	PPP2R1B	80679.6	Protein phosphatase 2 scaffold subunit Abeta OS=Canis lupus familiaris OX=9615 GN=PPP2R1B PE=4 SV=1	13.5486	17.6412		4.09262
A0A8I3NSD4	OTX2	19520.1	Orthodenticle homeobox 2 OS=Canis lupus familiaris OX=9615 GN=OTX2 PE=4 SV=1	2.06867	6.1503		4.08164
A0A8I3RWM1	ARHGDIA	31310.7	Rho GDP-dissociation inhibitor 1 OS=Canis lupus familiaris OX=9615 GN=ARHGDIA PE=3 SV=1	39.7107	43.7826		4.07195
A0A8I3QSL3;A0A8I3S749;A0A8I3Q1F5;A0A8I3S745	GSTO1	27655.9	Glutathione S-transferase omega OS=Canis lupus familiaris OX=9615 GN=GSTO1 PE=3 SV=1	32.4059	36.4334		4.0275
A0A8I3PXI0	CDC37	45138.7	Hsp90 co-chaperone Cdc37 OS=Canis lupus familiaris OX=9615 GN=CDC37 PE=3 SV=1	8.51076	12.5166		4.00585
A0A8I3NWS4;A0A8I3P1I8;A0A8I3P5F3	HNRNPR	71228.3	Heterogeneous nuclear ribonucleoprotein R OS=Canis lupus familiaris OX=9615 GN=HNRNPR PE=4 SV=1	4.42716	8.42207		3.9949
A0A8I3NVX4;A0A8I3PDD0	MTMR6	77515	phosphatidylinositol-3-phosphatase OS=Canis lupus familiaris OX=9615 GN=MTMR6 PE=3 SV=1	3.18377	7.16824		3.98447
A0A8I3Q031;A0A8I3Q6J5;A0A8I3SC35;A0A8I3QIW6	HADH	31796.6	3-hydroxyacyl-CoA dehydrogenase OS=Canis lupus familiaris OX=9615 GN=HADH PE=3 SV=1	4.49508	8.47802		3.98294
A0A8I3MR05	CRYAB	20066.8	Alpha-crystallin B chain OS=Canis lupus familiaris OX=9615 GN=CRYAB PE=3 SV=1	15.556	19.5025		3.94657
A0A8I3PDN5;A0A8I3PKI7	PNP	32751.5	Purine nucleoside phosphorylase OS=Canis lupus familiaris OX=9615 GN=PNP PE=3 SV=1	6.261	10.1926		3.93165
A0A8I3MQ78;A0A8I3MXG5;A0A8I3RSH9;A0A8I3MSG6;A0A8I3MNC5;A0A8I3PSY6	AK2	25877.8	Adenylate kinase 2_ mitochondrial OS=Canis lupus familiaris OX=9615 GN=AK2 PE=3 SV=1	16.0697	19.9535		3.88382
A0A8I3NKL4	MUC1	55918.3	Mucin-1 OS=Canis lupus familiaris OX=9615 GN=MUC1 PE=4 SV=1	28.9427	32.8191		3.87644
A0A8I3PFN8	3	15357.8	Uncharacterized protein OS=Canis lupus familiaris OX=9615 PE=3 SV=1	0.837215	4.70856		3.87135
A0A8I3PX99	M6PR	26653.5	Mannose-6-phosphate receptor_ cation dependent OS=Canis lupus familiaris OX=9615 GN=M6PR PE=4 SV=1	5.80216	9.63791		3.83575
A0A8I3PZ71;A0A8I3QBP0;P50994	ANXA4	36292.2	Annexin OS=Canis lupus familiaris OX=9615 GN=ANXA4 PE=3 SV=1	11.4241	15.256		3.83194
A0A8I3PI46;A0A8I3S6W4	KARS1	72022.5	Lysine--tRNA ligase OS=Canis lupus familiaris OX=9615 GN=KARS1 PE=3 SV=1	4.82664	8.63797		3.81133
A0A8I3Q5F7;A0A8I3S4Z6;P61162	ACTR1A	37686	Alpha-centractin OS=Canis lupus familiaris OX=9615 GN=ACTR1A PE=3 SV=1	7.95422	11.7488		3.79454
A0A8I3NE82;A0A8I3NHL9;A0A8I3NKA4;A0A8I3RYH0;A0A8I3NI59;A0A8I3NTU2	SUCLG2	49375.9	Succinate--CoA ligase [GDP-forming] subunit beta_ mitochondrial OS=Canis lupus familiaris OX=9615 GN=SUCLG2 PE=3 SV=1	5.12307	8.90818		3.78511
A0A8I3NEG5	LMNA	65312	Lamin A/C OS=Canis lupus familiaris OX=9615 GN=LMNA PE=3 SV=1	23.161	26.941		3.78006
A0A8I3RVN9	ARPC5L	16925.2	Actin-related protein 2/3 complex subunit 5 OS=Canis lupus familiaris OX=9615 GN=ARPC5L PE=3 SV=1	10.8949	14.6474		3.75255
A0A8I3P982	TUBB2B	50409.4	Tubulin beta chain OS=Canis lupus familiaris OX=9615 GN=TUBB2B PE=3 SV=1	14.5164	18.2566		3.74019
A0A8I3MQG9;A0A8I3MR14;A0A8I3MRZ5;A0A8I3MU14;A0A8I3MU37;A0A8I3RRQ8;A0A8I3RT45	TENM2	288109	Teneurin transmembrane protein 2 OS=Canis lupus familiaris OX=9615 GN=TENM2 PE=3 SV=1	3.4958	7.20412		3.70832
A0A8I3MRY7;A0A8I3MPG2;A0A8I3RR74	SARS1	61603.2	serine--tRNA ligase OS=Canis lupus familiaris OX=9615 GN=SARS1 PE=3 SV=1	5.4104	9.11459		3.70419
A0A8I3PXJ3;A0A8I3QH41	RPL10	25060.2	Large ribosomal subunit protein uL16 OS=Canis lupus familiaris OX=9615 GN=RPL10 PE=3 SV=1	2.69945	6.39956		3.70012
A0A8I3NP20;A0A8I3NRS8;A0A8I3PFZ1;A0A8I3PK04	DPYSL2	74104.4	Dihydropyrimidinase-related protein 2 OS=Canis lupus familiaris OX=9615 GN=DPYSL2 PE=3 SV=1	4.19291	7.89201		3.6991
A0A8I3NF86;A0A8I3NQM5;A0A8I3NRM0;A0A8I3NT14	ARHGAP15	27400.1	Rho GTPase activating protein 15 OS=Canis lupus familiaris OX=9615 GN=ARHGAP15 PE=4 SV=1	237.248	240.944		3.69595
A0A8I3PRD9;A0A8I3PV18;A0A8I3PW65;A0A8I3PXK4;A0A8I3Q0J3;A0A8I3S669	CBR1	36738.3	Carbonyl reductase (NADPH) OS=Canis lupus familiaris OX=9615 GN=CBR1 PE=3 SV=1	2.32431	6.01657		3.69226
A0A8I3RS69	RPS9	22648.5	Small ribosomal subunit protein uS4 OS=Canis lupus familiaris OX=9615 GN=RPS9 PE=3 SV=1	14.0941	17.783		3.68887
E2RQ08	RPN1	68690.6	Dolichyl-diphosphooligosaccharide--protein glycosyltransferase subunit 1 OS=Canis lupus familiaris OX=9615 GN=RPN1 PE=1 SV=1	10.1723	13.833		3.66073
A0A8I3MVB2;A0A8I3MT19	VAPA	32769.6	Vesicle-associated membrane protein-associated protein A OS=Canis lupus familiaris OX=9615 GN=VAPA PE=3 SV=1	6.2492	9.88928		3.64008
A0A8I3MKP3	SETBP1	175394	SET binding protein 1 OS=Canis lupus familiaris OX=9615 GN=SETBP1 PE=4 SV=1	1.21158	4.82532		3.61374
A0A8I3P1R1;A0A8I3Q474;A0A8I3Q4B1;A0A8I3S6K3	4	32717.6	Uncharacterized protein OS=Canis lupus familiaris OX=9615 PE=4 SV=1	1.0975	4.70337		3.60587
A0A8I3M9Q4;A0A8I3RNV9	ALDH1A1	55572.5	aldehyde dehydrogenase (NAD(+)) OS=Canis lupus familiaris OX=9615 GN=ALDH1A1 PE=3 SV=1	26.1795	29.762		3.58245
A0A8I3Q5G1	USO1	108454	General vesicular transport factor p115 OS=Canis lupus familiaris OX=9615 GN=USO1 PE=3 SV=1	15.2119	18.79		3.57808
A0A8I3N041	ACAT2	41566.6	acetyl-CoA C-acetyltransferase OS=Canis lupus familiaris OX=9615 GN=ACAT2 PE=3 SV=1	7.1369	10.6939		3.55697
A0A8I3N3J1;A0A8I3NE74	PTPRCAP	50951.7	Coronin OS=Canis lupus familiaris OX=9615 GN=PTPRCAP PE=3 SV=1	4.84252	8.38629		3.54377
A0A8I3PD14;A0A8I3P922	CAB39	43130.8	Calcium binding protein 39 OS=Canis lupus familiaris OX=9615 GN=CAB39 PE=3 SV=1	4.51605	7.98671		3.47066
A0A8I3MC93;A0A8I3MLQ4	NDEL1	45264.4	Nuclear distribution protein nudE-like 1 OS=Canis lupus familiaris OX=9615 GN=NDEL1 PE=3 SV=1	1.44089	4.89636		3.45547
A0A8I3N574;A0A8I3RUI3	PTK7	119899	Protein tyrosine kinase 7 (inactive) OS=Canis lupus familiaris OX=9615 GN=PTK7 PE=4 SV=1	1.91724	5.36553		3.4483
A0A8I3MP19;A0A8I3N3Y4;A0A8I3RSM7	TTC6	207775	Tetratricopeptide repeat domain 6 OS=Canis lupus familiaris OX=9615 GN=TTC6 PE=4 SV=1	6.58013	9.99287		3.41275
A0A8I3Q7R1	IMPDH2	56258.4	Inosine-5'-monophosphate dehydrogenase OS=Canis lupus familiaris OX=9615 GN=IMPDH2 PE=3 SV=1	18.25	21.6466		3.39665
A0A8I3MAU6;A0A8I3MVU4	ECHDC1	16083.4	Uncharacterized protein OS=Canis lupus familiaris OX=9615 GN=ECHDC1 PE=4 SV=1	11.1902	14.5541		3.36388
A0A8I3MSW0	3	38770.5	Uncharacterized protein OS=Canis lupus familiaris OX=9615 PE=3 SV=1	2.01783	5.3703		3.35246
A0A8I3PUE6;A0A8I3PZ22;A0A8I3S5X2;A0A8I3S5Z0;A0A8I3SA09	TMOD3	36610.5	Tropomodulin 3 OS=Canis lupus familiaris OX=9615 GN=TMOD3 PE=4 SV=1	10.1879	13.5362		3.34832
A0A8I3NPN6;A0A8I3NUG2;A0A8I3NVI0;A0A8I3NY58;A0A8I3RYC2	LUC7L3	49468.4	Luc7-like protein OS=Canis lupus familiaris OX=9615 GN=LUC7L3 PE=3 SV=1	48.9105	52.255		3.34446
A0A8I3Q3K3;A0A8I3QM75;A0A8I3Q5K3;A0A8I3Q9L5;A0A8I3QA54;A0A8I3QT06;A0A8I3QT29;A0A8I3S6G9	LOC477072	85574.3	Serotransferrin OS=Canis lupus familiaris OX=9615 GN=LOC477072 PE=3 SV=1	1.6263	4.95084		3.32454
A0A8I3PKK7;A0A8I3PU32;A0A8I3PXS5	ARL3	24604	ADP-ribosylation factor-like protein 3 OS=Canis lupus familiaris OX=9615 GN=ARL3 PE=3 SV=1	4.70358	8.02572		3.32215
A0A8I3P8M4;A0A8I3PNE7	EIF4A2	41518.6	Eukaryotic initiation factor 4A-II OS=Canis lupus familiaris OX=9615 GN=EIF4A2 PE=3 SV=1	13.0791	16.3838		3.30473
A0A8I3Q5B7	MIF	12500.3	Macrophage migration inhibitory factor OS=Canis lupus familiaris OX=9615 GN=MIF PE=3 SV=1	61.7443	65.0417		3.29746
A0A8I3N2Q6;A0A8I3MYW3;A0A8I3MZZ5;A0A8I3N2P6;A0A8I3NEL9;A0A8I3MRY0;A0A8I3MV65	HNRNPM	83138.1	Heterogeneous nuclear ribonucleoprotein M OS=Canis lupus familiaris OX=9615 GN=HNRNPM PE=4 SV=1	18.9596	22.2477		3.28811
A0A8I3PME6;A0A8I3S6C4	EIF2S2	38629.5	Eukaryotic translation initiation factor 2 subunit 2 OS=Canis lupus familiaris OX=9615 GN=EIF2S2 PE=3 SV=1	3.76724	7.03895		3.27171
A0A8I3MFG9;P06583	ATP1B1	35624.8	Sodium/potassium-transporting ATPase subunit beta OS=Canis lupus familiaris OX=9615 GN=ATP1B1 PE=3 SV=1	6.47914	9.72707		3.24794
A0A8I3NQA0	C3	193606	Complement C3 OS=Canis lupus familiaris OX=9615 GN=C3 PE=4 SV=1	1.02154	4.26353		3.24199
A0A8I3S7M3	KRT78	45016.1	Keratin 78 OS=Canis lupus familiaris OX=9615 GN=KRT78 PE=3 SV=1	3.93415	7.16836		3.23421
A0A8I3PHT7;A0A8I3S474;A0A8I3P5V9	ACADVL	72863.3	Very long-chain specific acyl-CoA dehydrogenase_ mitochondrial OS=Canis lupus familiaris OX=9615 GN=ACADVL PE=3 SV=1	5.45049	8.66547		3.21497
A0A8I3MEN1;A0A8I3MM92;A0A8I3RQ60	ARCN1	57701.7	Coatomer subunit delta OS=Canis lupus familiaris OX=9615 GN=ARCN1 PE=3 SV=1	16.4079	19.6159		3.208
A0A8I3PVZ9;A0A8I3Q0J5;A0A8I3Q4C4	EHD1	65133.1	EH domain containing 1 OS=Canis lupus familiaris OX=9615 GN=EHD1 PE=4 SV=1	3.56255	6.74583		3.18328
A0A8I3PBR3;A0A8I3PCR7;A0A8I3S525	RPL24	17893	Large ribosomal subunit protein eL24 OS=Canis lupus familiaris OX=9615 GN=RPL24 PE=3 SV=1	4.03495	7.20619		3.17124
A0A8I3RZN5	RPL14	23097.6	Large ribosomal subunit protein eL14 OS=Canis lupus familiaris OX=9615 GN=RPL14 PE=3 SV=1	8.71049	11.8516		3.14112
A0A8I3NBH0;A0A8I3NM23;A0A8I3NWM1;A0A8I3NAF3;A0A8I3NLE8;A0A8I3RWX7	RANBP3	62368.1	RAN binding protein 3 OS=Canis lupus familiaris OX=9615 GN=RANBP3 PE=4 SV=1	11.3721	14.4613		3.08922
Q5WR10;A0A8I3NE94	DDX39B	49477.7	Spliceosome RNA helicase DDX39B OS=Canis lupus familiaris OX=9615 GN=DDX39B PE=3 SV=1	5.03892	8.10802		3.06909
A0A8I3P0T3;A0A8I3S2M7	U2AF1	28395.3	U2 small nuclear RNA auxiliary factor 1 OS=Canis lupus familiaris OX=9615 GN=U2AF1 PE=4 SV=1	0.662741	3.7204		3.05766
A0A8I3NUU7;A0A8I3PIQ0;A0A8I3PVU6;A0A8I3MHR3;A0A8I3Q202	RPS6	28851.8	40S ribosomal protein S6 OS=Canis lupus familiaris OX=9615 GN=RPS6 PE=3 SV=1	5.47509	8.51251		3.03742
A0A8I3MRX7;A0A8I3P5T9;P60952;A0A8I3MX28	LOC403934	21570.8	Cell division control protein 42 homolog OS=Canis lupus familiaris OX=9615 GN=LOC403934 PE=3 SV=1	4.52993	7.55749		3.02756
A0A8I3NGV0	3	17134.1	Histone H2A OS=Canis lupus familiaris OX=9615 PE=3 SV=1	215.395	218.409		3.01336
A0A8I3RSY6;A0A8I3MQ37;A0A8I3MRP7;A0A8I3RSY4	ACAT1	45372.6	Acetyl-CoA acetyltransferase_ mitochondrial OS=Canis lupus familiaris OX=9615 GN=ACAT1 PE=3 SV=1	5.21233	8.22502		3.01269
A0A8I3S2Y1	RBM12	60472.3	Copine 1 OS=Canis lupus familiaris OX=9615 GN=RBM12 PE=3 SV=1	2.93258	5.92765		2.99508
A0A8I3PU93;A0A8I3S429	NSUN2	111786	tRNA (cytosine(34)-C(5))-methyltransferase OS=Canis lupus familiaris OX=9615 GN=NSUN2 PE=3 SV=1	4.93134	7.92024		2.9889
A0A8I3NQS5;A0A8I3NTP3;A0A8I3NU80;A0A8I3NH48;A0A8I3NRQ7	DNAH8	540833	Dynein axonemal heavy chain 8 OS=Canis lupus familiaris OX=9615 GN=DNAH8 PE=3 SV=1	2.76141	5.74612		2.98471
A0A8I3RT18;A0A8I3NLF3;A0A8I3RT20	VDAC3	31111	Voltage-dependent anion-selective channel protein 3 OS=Canis lupus familiaris OX=9615 GN=VDAC3 PE=3 SV=1	3.69355	6.67802		2.98447
A0A8I3N866;A0A8I3NEC3;A0A8I3RVH2	TRIM23	65456.2	RING-type E3 ubiquitin transferase OS=Canis lupus familiaris OX=9615 GN=TRIM23 PE=4 SV=1	2.00265	4.9797		2.97704
A0A8I3NRF8;A0A8I3NRG9;A0A8I3NTR4	RAB1B	29567.9	small monomeric GTPase OS=Canis lupus familiaris OX=9615 GN=RAB1B PE=3 SV=1	14.1437	17.0829		2.93919
A0A8I3PEA3;A0A8I3PI04	CCT5	60093.4	T-complex protein 1 subunit epsilon OS=Canis lupus familiaris OX=9615 GN=CCT5 PE=3 SV=1	13.6305	16.5614		2.9309
A0A8I3N516	RPL35	14565.5	Large ribosomal subunit protein uL29 OS=Canis lupus familiaris OX=9615 GN=RPL35 PE=3 SV=1	1.54253	4.46613		2.9236
A0A8I3N156;A0A8I3NCZ2	ARPC4	19781.1	Actin-related protein 2/3 complex subunit 4 OS=Canis lupus familiaris OX=9615 GN=ARPC4 PE=3 SV=1	5.13649	8.04926		2.91277
A0A8I3PAC9	ANXA2	41569.6	Annexin OS=Canis lupus familiaris OX=9615 GN=ANXA2 PE=3 SV=1	1.60918	4.52138		2.9122
A0A8I3PIQ1;A0A8I3PQ37	HSPA9	71452.2	Stress-70 protein_ mitochondrial OS=Canis lupus familiaris OX=9615 GN=HSPA9 PE=3 SV=1	22.1271	25.0386		2.91154
A0A8I3S4F9;A0A8I3S4G9;A0A8I3PUN0;A0A8I3Q113;A0A8I3SAH4	HCK	70693.9	Tyrosine-protein kinase OS=Canis lupus familiaris OX=9615 GN=HCK PE=3 SV=1	1.16604	4.07747		2.91143
A0A8I3NSY7;A0A8I3NVK2	ETFB	40993.5	Electron transfer flavoprotein subunit beta OS=Canis lupus familiaris OX=9615 GN=ETFB PE=3 SV=1	2.36934	5.27752		2.90818
A0A8I3N5V6	3	21915.2	Large ribosomal subunit protein uL6 OS=Canis lupus familiaris OX=9615 PE=3 SV=1	8.19349	11.0968		2.90336
A0A8I3S6Q5;A0A8I3Q075	PSMD13	43178.6	26S proteasome non-ATPase regulatory subunit 13 OS=Canis lupus familiaris OX=9615 GN=PSMD13 PE=3 SV=1	4.30093	7.19559		2.89466
A0A8I3MLM1;A0A8I3RRR7;A0A8I3P6N7	LOC100687259	42856.3	Proteasome 26S subunit_ ATPase 6 OS=Canis lupus familiaris OX=9615 GN=LOC100687259 PE=3 SV=1	4.37964	7.27142		2.89178
A0A8I3RQG0;Q076A3	MYH13	222992	Myosin heavy chain 8 OS=Canis lupus familiaris OX=9615 GN=MYH13 PE=3 SV=1	0.132267	3.01624		2.88398
A0A8I3P855;A0A8I3P8H1;A0A8I3PI66;A0A8I3P6A4;A0A8I3P8T7	CTNND1	105385	Catenin delta 1 OS=Canis lupus familiaris OX=9615 GN=CTNND1 PE=3 SV=1	5.38026	8.22743		2.84717
A0A8I3PE29;A0A8I3PEH6;A0A8I3PJD9;A0A8I3PIN8;A0A8I3PJ95;A0A8I3PVC8;A0A8I3PII4	MATR3	95208.8	Matrin 3 OS=Canis lupus familiaris OX=9615 GN=MATR3 PE=4 SV=1	9.60382	12.4469		2.8431
A0A8I3S2Q1	SLC25A6	33092.5	ADP/ATP translocase OS=Canis lupus familiaris OX=9615 GN=SLC25A6 PE=3 SV=1	6.56491	9.40579		2.84089
A0A8I3PEU0;A0A8I3PER7;A0A8I3MF17;A0A8I3MTG8;A0A8I3PFY3	RPL22	10917.4	Large ribosomal subunit protein eL22 OS=Canis lupus familiaris OX=9615 GN=RPL22 PE=3 SV=1	17.6501	20.4835		2.83335
A0A8I3N153;A0A8I3MWF5	VCP	89987.2	Transitional endoplasmic reticulum ATPase OS=Canis lupus familiaris OX=9615 GN=VCP PE=3 SV=1	19.2614	22.0723		2.81085
A0A8I3PP19;A0A8I3PXH6;A0A8I3PPD5;A0A8I3PU36;A0A8I3PFE4;A0A8I3PQH0;S5THQ6	DDX3X	71674.7	RNA helicase OS=Canis lupus familiaris OX=9615 GN=DDX3X PE=3 SV=1	3.67542	6.45706		2.78164
A0A8I3PNM0	GPRC5D	77869.8	G-protein coupled receptors family 3 profile domain-containing protein OS=Canis lupus familiaris OX=9615 GN=GPRC5D PE=3 SV=1	3.4953	6.24378		2.74848
A0A8I3RP62	U2AF2	53843.3	Splicing factor U2AF subunit OS=Canis lupus familiaris OX=9615 GN=U2AF2 PE=3 SV=1	2.94624	5.69201		2.74577
A0A8I3NT30;A0A8I3NU09;A0A8I3NL28	MAT2A	46037.2	S-adenosylmethionine synthase OS=Canis lupus familiaris OX=9615 GN=MAT2A PE=3 SV=1	2.43171	5.1709		2.73919
A0A8I3P3Z7	SPTA1	281686	Spectrin alpha_ erythrocytic 1 OS=Canis lupus familiaris OX=9615 GN=SPTA1 PE=3 SV=1	4.89502	7.62397		2.72895
A0A8I3P4T9	WWP1	105824	E3 ubiquitin-protein ligase OS=Canis lupus familiaris OX=9615 GN=WWP1 PE=4 SV=1	2.5516	5.27688		2.72528
A0A8I3N407;A0A8I3N4Y4;A0A8I3NBC6	RGS3	67633	Regulator of G protein signaling 3 OS=Canis lupus familiaris OX=9615 GN=RGS3 PE=4 SV=1	4.85608	7.57528		2.71919
A0A8I3MZW5;A0A8I3RT08;A0A8I3N1N2	SNRNP200	240717	U5 small nuclear ribonucleoprotein 200 kDa helicase OS=Canis lupus familiaris OX=9615 GN=SNRNP200 PE=4 SV=1	1.4177	4.11915		2.70146
A0A8I3P6G1	RUVBL1	50570.3	RuvB-like helicase OS=Canis lupus familiaris OX=9615 GN=RUVBL1 PE=3 SV=1	2.78993	5.48715		2.69722
A0A8I3NHL7;A0A8I3NMY0;A0A5F4DDK2;A0A8I3N1I0;A0A8I3NIQ0;A0A8I3NR04;A0A8I3PWV7;A0A8I3PZM6;A0A8I3PZV5;A0A8I3Q0D6;A0A8I3Q0K8;A0A8I3Q0S4;A0A8I3Q2G7;A0A8I3Q4P9;A0A8I3Q573;A0A8I3S6R6	VARS1	134202	valine--tRNA ligase OS=Canis lupus familiaris OX=9615 GN=VARS1 PE=3 SV=1	23.7265	26.4067		2.68022
A0A8I3N1B1	HSPA2	70169.1	Heat shock-related 70 kDa protein 2 OS=Canis lupus familiaris OX=9615 GN=HSPA2 PE=3 SV=1	12.5049	15.1796		2.67472
A0A8I3NQR6;A0A8I3NZZ1;A0A8I3MI36;A0A8I3P012	PDCD6	21770.3	Uncharacterized protein OS=Canis lupus familiaris OX=9615 GN=PDCD6 PE=4 SV=1	14.1074	16.7748		2.66734
A0A8I3NZ02;A0A8I3PA71;A0A8I3S157;A0A8I3S3V9	ALDH2	59352.5	Aldehyde dehydrogenase_ mitochondrial OS=Canis lupus familiaris OX=9615 GN=ALDH2 PE=3 SV=1	11.604	14.2692		2.66519
A0A8I3P092;A0A8I3P3N6	CA2	30826.7	Carbonic anhydrase OS=Canis lupus familiaris OX=9615 GN=CA2 PE=3 SV=1	13.6028	16.2643		2.66153
A0A8I3MLL5;A0A8I3MUF0;A0A8I3RS70	PPP2R1A	65893.8	Uncharacterized protein OS=Canis lupus familiaris OX=9615 GN=PPP2R1A PE=4 SV=1	3.00261	5.65155		2.64893
A0A8I3S201;A0A8I3NZ20	CMPK1	26193.1	UMP-CMP kinase OS=Canis lupus familiaris OX=9615 GN=CMPK1 PE=3 SV=1	9.29465	11.9435		2.64888
A0A8I3NBA3;A0A8I3RXY7	YTHDC2	153696	RNA helicase OS=Canis lupus familiaris OX=9615 GN=YTHDC2 PE=4 SV=1	1.25799	3.90386		2.64587
A0A8I3NKX4;A0A8I3NJM0	ASH1L	335305	ASH1 like histone lysine methyltransferase OS=Canis lupus familiaris OX=9615 GN=ASH1L PE=4 SV=1	2.86774	5.51222		2.64447
A0A8I3P1L9;A0A8I3P9Z5;A0A8I3S2U9	EPS8L2	91031.1	EPS8 like 2 OS=Canis lupus familiaris OX=9615 GN=EPS8L2 PE=3 SV=1	3.72463	6.36429		2.63965
A0A8I3MSY0;A0A8I3MI80	SLC14A1	51526.2	Urea transporter 1 OS=Canis lupus familiaris OX=9615 GN=SLC14A1 PE=3 SV=1	7.61704	10.2353		2.61823
A0A8I3N404	TUFM	49608.4	Elongation factor Tu OS=Canis lupus familiaris OX=9615 GN=TUFM PE=3 SV=1	2.89341	5.50207		2.60865
A0A8I3PZ70;A0A8I3Q185;A0A8I3SBL7;P61105;A0A8I3MXE7;A0A8I3PZ41	RAB2A	22619.4	Ras-related protein Rab-2A OS=Canis lupus familiaris OX=9615 GN=RAB2A PE=3 SV=1	1.46557	4.07185		2.60627
A0A8I3Q0I0;A0A8I3Q5E5;A0A8I3QH31;A0A8I3QQ41;A0A8I3QQ80;A0A8I3Q1E3;A0A8I3Q640;A0A8I3S6S6;A0A8I3NCH6;A0A8I3NDX3;A0A8I3NHW5;A0A8I3NMK8;A0A8I3NMP2;A0A8I3NN03;A0A8I3Q089;A0A8I3RUS1;A0A8I3RWC7;A0A8I3MXQ9;A0A8I3N476;A0A8I3NIS8;A0A8I3NQ95;A0A8I3RWC3;A0A8I3N4Y8	CAMK2D	58218.3	calcium/calmodulin-dependent protein kinase OS=Canis lupus familiaris OX=9615 GN=CAMK2D PE=3 SV=1	9.00791	11.5969		2.58894
A0A8I3N7T8;A0A8I3NP82;A0A8I3RVD3;A0A8I3N8I5;A0A8I3NE08;A0A8I3NEQ5	ADK	39002.2	Adenosine kinase OS=Canis lupus familiaris OX=9615 GN=ADK PE=3 SV=1	4.04246	6.62978		2.58732
A0A8I3PPY4;A0A8I3Q5Z6	ADAM17	94783.8	ADAM metallopeptidase domain 17 OS=Canis lupus familiaris OX=9615 GN=ADAM17 PE=4 SV=1	10.6219	13.209		2.58713
A0A8I3PED8;A0A8I3PGJ7;A0A8I3PHI4;A0A8I3PLI0;A0A8I3PNU6;A0A8I3PQD5	FN1	276009	Fibronectin OS=Canis lupus familiaris OX=9615 GN=FN1 PE=4 SV=1	3.36227	5.94603		2.58376
A0A8I3NP43	RPL36	12310.8	60S ribosomal protein L36 OS=Canis lupus familiaris OX=9615 GN=RPL36 PE=3 SV=1	3.52709	6.10409		2.577
A0A8I3MR85;A0A8I3MJK4;A0A8I3MRA0;A0A8I3MRC8	ERO1A	74006.6	ERO1-like protein alpha OS=Canis lupus familiaris OX=9615 GN=ERO1A PE=3 SV=1	9.71821	12.282		2.56381
A0A8I3P5H2	MANF	21179.4	Mesencephalic astrocyte derived neurotrophic factor OS=Canis lupus familiaris OX=9615 GN=MANF PE=3 SV=1	12.1293	14.6886		2.5593
A0A8I3PI35;A0A8I3S2Y7	ASNS	64993.3	Asparagine synthetase [glutamine-hydrolyzing] OS=Canis lupus familiaris OX=9615 GN=ASNS PE=4 SV=1	3.10777	5.65766		2.54989
A0A8I3PWY9;A0A8I3MQA9;A0A8I3QGT5;A0A8I3QK02;A0A8I3NKI2	RPL35A	12594.7	Large ribosomal subunit protein eL33 OS=Canis lupus familiaris OX=9615 GN=RPL35A PE=3 SV=1	3.29291	5.83273		2.53982
A0A8I3NYC8;A0A8I3P6L6	ACO2	89733.9	Aconitate hydratase_ mitochondrial OS=Canis lupus familiaris OX=9615 GN=ACO2 PE=3 SV=1	4.51076	7.04314		2.53238
A0A8I3PFA9	PKM	58521.4	Pyruvate kinase OS=Canis lupus familiaris OX=9615 GN=PKM PE=3 SV=1	5.3857	7.90924		2.52354
A0A8I3PGG6;A0A8I3PIP9;A0A8I3PKQ1;A0A8I3PGZ0	PRKCI	79627.7	Protein kinase C iota type OS=Canis lupus familiaris OX=9615 GN=PRKCI PE=3 SV=1	1.24404	3.7583		2.51426
A0A8I3MGS3	ILF2	43290.3	Interleukin enhancer binding factor 2 OS=Canis lupus familiaris OX=9615 GN=ILF2 PE=4 SV=1	2.00053	4.51205		2.51152
A0A8I3MU82	PPP2R5D	70465.2	Serine/threonine-protein phosphatase 2A 56 kDa regulatory subunit OS=Canis lupus familiaris OX=9615 GN=PPP2R5D PE=3 SV=1	0.202326	2.7121		2.50977
A0A8I3P0N1;A0A8I3PBL9;A0A8I3RR07;A0A8I3PHC9;A0A8I3MGC6	LOC119881680	39823.1	Uncharacterized protein OS=Canis lupus familiaris OX=9615 GN=LOC119881680 PE=4 SV=1	8.73347	11.2321		2.49866
A0A8I3NAL2;A0A8I3RXW0;A0A8I3NA42	OCIAD1	21077.6	OCIA domain-containing protein 1 OS=Canis lupus familiaris OX=9615 GN=OCIAD1 PE=3 SV=1	0.0689066	2.52015		2.45124
A0A8I3MVP1;A0A8I3S1X7	HDAC1	55732.4	Histone deacetylase 1 OS=Canis lupus familiaris OX=9615 GN=HDAC1 PE=3 SV=1	1.58162	4.01177		2.43015
A0A8I3PM65	KRT86	15366.2	IF rod domain-containing protein OS=Canis lupus familiaris OX=9615 GN=KRT86 PE=3 SV=1	11.7805	14.2036		2.42309
A0A8I3MHH6	VPS26A	32681.7	Uncharacterized protein OS=Canis lupus familiaris OX=9615 GN=VPS26A PE=3 SV=1	2.05678	4.47546		2.41869
A0A8I3P149;A0A8I3P899;A0A8I3RZU8;A0A8I3P3D9;A0A8I3P4E4;A0A8I3NTV1	INPP5F	87471	Inositol polyphosphate-5-phosphatase F OS=Canis lupus familiaris OX=9615 GN=INPP5F PE=4 SV=1	4.49303	6.90179		2.40876
A0A8I3NGV4;A0A8I3NLM7;A0A8I3NRB0;A0A8I3RWU8;A0A8I3S0E7	PAICS	113648	Phosphoribosylaminoimidazole carboxylase OS=Canis lupus familiaris OX=9615 GN=PAICS PE=3 SV=1	13.2224	15.6301		2.40771
A0A8I3PRU8	GART	109654	Trifunctional purine biosynthetic protein adenosine-3 OS=Canis lupus familiaris OX=9615 GN=GART PE=3 SV=1	12.4725	14.8797		2.40723
A0A8I3M9U0;A0A8I3M9W6;A0A8I3MB80;A0A8I3RQL8	GDA	51042.1	Guanine deaminase OS=Canis lupus familiaris OX=9615 GN=GDA PE=3 SV=1	0.234895	2.63629		2.40139
A0A8I3Q7G2;A0A8I3QIT6	TWF1	41011.5	Twinfilin-1 OS=Canis lupus familiaris OX=9615 GN=TWF1 PE=3 SV=1	3.05482	5.4461		2.39128
A0A8I3P689;A0A8I3NNN2	GCLM	30946.1	GCS light chain OS=Canis lupus familiaris OX=9615 GN=GCLM PE=3 SV=1	1.50064	3.89114		2.3905
A0A8I3PEC0;A0A8I3QIQ3;A0A8I3S713;S5U7Q9	LOC119868752	16708.9	Eukaryotic translation initiation factor 4C OS=Canis lupus familiaris OX=9615 GN=LOC119868752 PE=3 SV=1	4.77067	7.14471		2.37403
A0A8I3P6I7;A0A8I3PGB2;A0A8I3NMF4;A0A8I3Q4W8;A0A8I3NSW8;A0A8I3NBQ0;A0A8I3PBZ0;A0A8I3PTY4;A0A8I3Q523	UBE2N	17194.9	E2 ubiquitin-conjugating enzyme OS=Canis lupus familiaris OX=9615 GN=UBE2N PE=3 SV=1	11.9953	14.364		2.36872
A0A8I3N413;A0A8I3NBU4	KIF5B	110489	Kinesin-like protein OS=Canis lupus familiaris OX=9615 GN=KIF5B PE=3 SV=1	11.4267	13.7916		2.36489
A0A8I3NXI0;A0A8I3P3T3;A0A8I3P4X9;A0A8I3NYM6	MPHOSPH9	133992	M-phase phosphoprotein 9 OS=Canis lupus familiaris OX=9615 GN=MPHOSPH9 PE=4 SV=1	2.14101	4.49708		2.35607
A0A8I3PF46;A0A8I3PX70	4	10054.9	ATP synthase membrane subunit K_ mitochondrial OS=Canis lupus familiaris OX=9615 PE=4 SV=1	6.00948	8.36184		2.35236
A0A1K0FUE8	GLNB2	16503.1	Globin B2 OS=Canis lupus familiaris OX=9615 GN=GLNB2 PE=3 SV=1	16.4471	18.7909		2.34383
A0A8I3PGV0;A0A8I3PLK7;A0A8I3PVX7	ITGB4	204683	Integrin beta OS=Canis lupus familiaris OX=9615 GN=ITGB4 PE=3 SV=1	3.63871	5.98217		2.34347
A0A8I3MRU4	UBA2	65243.1	SUMO-activating enzyme subunit 2 OS=Canis lupus familiaris OX=9615 GN=UBA2 PE=3 SV=1	5.04189	7.38053		2.33864
A0A8I3MGU8;A0A8I3MZS6	DLAT	57893.7	Acetyltransferase component of pyruvate dehydrogenase complex OS=Canis lupus familiaris OX=9615 GN=DLAT PE=3 SV=1	3.18471	5.5115		2.32679
A0A8I3S343	EIF5	49450.7	Eukaryotic translation initiation factor 5 OS=Canis lupus familiaris OX=9615 GN=EIF5 PE=3 SV=1	6.1056	8.43046		2.32487
A0A8I3N375;A0A8I3N3Q5	NUTF2	14649.6	Nuclear transport factor 2 OS=Canis lupus familiaris OX=9615 GN=NUTF2 PE=4 SV=1	17.5524	19.877		2.32465
A0A5F4D4Q9;A0A8I3RT15;A0A8I3MCP6	RPL34	13521.1	Large ribosomal subunit protein eL34 OS=Canis lupus familiaris OX=9615 GN=RPL34 PE=3 SV=1	17.6878	20.0069		2.31912
A0A8I3PLI7;A0A8I3PE87;A0A8I3QER7	RPL30	12964.2	Large ribosomal subunit protein eL30 OS=Canis lupus familiaris OX=9615 GN=RPL30 PE=3 SV=1	1.21387	3.52418		2.31031
A0A8I3PIQ9	SNX1	58973.3	Sorting nexin-1 OS=Canis lupus familiaris OX=9615 GN=SNX1 PE=3 SV=1	9.25409	11.5597		2.3056
A0A8I3MYE2	PA2G4	44202.2	Proliferation-associated 2G4 OS=Canis lupus familiaris OX=9615 GN=PA2G4 PE=3 SV=1	15.204	17.5068		2.30275
A0A8I3PWC1;A0A8I3S5M5	GLG1	138888	Golgi apparatus protein 1 OS=Canis lupus familiaris OX=9615 GN=GLG1 PE=4 SV=1	6.41791	8.71075		2.29284
A0A8I3NYP4;A0A8I3PB84;A0A8I3NRB7	CPSF6	63642.1	Cleavage and polyadenylation specificity factor subunit 6 OS=Canis lupus familiaris OX=9615 GN=CPSF6 PE=3 SV=1	6.51393	8.79891		2.28498
A0A8I3MGU2	HSPG2	454876	Heparan sulfate proteoglycan 2 OS=Canis lupus familiaris OX=9615 GN=HSPG2 PE=4 SV=1	46.3675	48.637		2.26946
A0A8I3N3W6;A0A8I3PI52	RPS14	17018.5	Small ribosomal subunit protein uS11 OS=Canis lupus familiaris OX=9615 GN=RPS14 PE=3 SV=1	17.9839	20.2516		2.26774
A0A8I3N7D8;A0A8I3NZH2	ARL8B	21767.2	ADP-ribosylation factor-like protein 8B OS=Canis lupus familiaris OX=9615 GN=ARL8B PE=3 SV=1	33.0002	35.2575		2.25734
A0A8I3N480	SHMT2	56395.2	Serine hydroxymethyltransferase OS=Canis lupus familiaris OX=9615 GN=SHMT2 PE=3 SV=1	3.80458	6.05324		2.24866
A0A8I3P230	SERPINB6	42779.8	Serpin B6 OS=Canis lupus familiaris OX=9615 GN=SERPINB6 PE=3 SV=1	4.17789	6.41205		2.23416
A0A8I3P2A3;A0A8I3PAU6;A0A8I3PGI3	AGBL2	97036	Cytosolic carboxypeptidase 2 OS=Canis lupus familiaris OX=9615 GN=AGBL2 PE=3 SV=1	8.27598	10.5024		2.22642
A0A8I3MNA3	4	10077.6	Uncharacterized protein OS=Canis lupus familiaris OX=9615 PE=4 SV=1	0.318796	2.54275		2.22396
A0A8I3NQG2;A0A8I3NQH3	IPO7	116126	Importin 7 OS=Canis lupus familiaris OX=9615 GN=IPO7 PE=4 SV=1	4.11022	6.33286		2.22264
A0A8I3Q8U0	3	27968.7	Lactate dehydrogenase C OS=Canis lupus familiaris OX=9615 PE=3 SV=1	4.07171	6.29372		2.22201
A0A8I3Q3Y7;A0A8I3QKY0	MCFD2	33165	EF-hand domain-containing protein OS=Canis lupus familiaris OX=9615 GN=MCFD2 PE=4 SV=1	2.64266	4.86016		2.2175
A0A8I3PRZ5;A0A8I3S666	COPB2	99114	Coatomer subunit beta' OS=Canis lupus familiaris OX=9615 GN=COPB2 PE=3 SV=1	5.57259	7.78664		2.21405
A0A8I3MHY0	REEP5	51688.8	Receptor expression-enhancing protein 5 OS=Canis lupus familiaris OX=9615 GN=REEP5 PE=3 SV=1	6.32796	8.52289		2.19493
A0A8I3NIF5	TUBB1	50862.1	Tubulin beta chain OS=Canis lupus familiaris OX=9615 GN=TUBB1 PE=3 SV=1	2.85912	5.03943		2.1803
A0A8I3P4M2	PRXL2A	51291.1	Peroxiredoxin-like 2A OS=Canis lupus familiaris OX=9615 GN=PRXL2A PE=3 SV=1	17.475	19.6412		2.16623
A0A8I3MQ57;A0A8I3RRH1	ELOB	18153.4	Ubiquitin-like domain-containing protein OS=Canis lupus familiaris OX=9615 GN=ELOB PE=4 SV=1	7.91728	10.0785		2.16124
A0A8I3MV04;A0A8I3RP16	CAPNS1	28253.7	Calpain small subunit 1 OS=Canis lupus familiaris OX=9615 GN=CAPNS1 PE=4 SV=1	2.4273	4.58286		2.15556
E2QXF3;A0A8I3S1A1	RPL15	24260.2	Large ribosomal subunit protein eL15 OS=Canis lupus familiaris OX=9615 GN=RPL15 PE=1 SV=1	16.2924	18.4356		2.14317
A0A8I3Q910	LIPM	48696.9	Lipase OS=Canis lupus familiaris OX=9615 GN=LIPM PE=3 SV=1	0.712963	2.8443		2.13134
A0A8I3NAJ7	RPL8	16237	Large ribosomal subunit protein uL2 OS=Canis lupus familiaris OX=9615 GN=RPL8 PE=3 SV=1	2.03479	4.16086		2.12607
A0A8I3PUN8;A0A8I3PUY4;A0A8I3PZE2;A0A8I3S6J7	PUS7	75239.7	Pseudouridine synthase 7 OS=Canis lupus familiaris OX=9615 GN=PUS7 PE=3 SV=1	3.94576	6.0592		2.11343
A0A8I3PVI9	ADH5	40462.5	S-(hydroxymethyl)glutathione dehydrogenase OS=Canis lupus familiaris OX=9615 GN=ADH5 PE=3 SV=1	6.62886	8.73576		2.1069
A0A8I3Q7C5;A0A8I3Q0V2;A0A8I3Q8F7	G6PD	70862	Glucose-6-phosphate 1-dehydrogenase OS=Canis lupus familiaris OX=9615 GN=G6PD PE=3 SV=1	8.89395	10.9812		2.08723
A0A8I3NT40	CD2BP2	37775.6	Uncharacterized protein OS=Canis lupus familiaris OX=9615 GN=CD2BP2 PE=4 SV=1	3.98467	6.07057		2.0859
A0A3G9F1C8;A0A8I3PIX4;A0A8I3PT37;A0A8I3PML3;A0A8I3S8V3	CXADR	40691.2	CXADR Ig-like cell adhesion molecule OS=Canis lupus familiaris OX=9615 GN=CXADR PE=2 SV=1	18.5237	20.604		2.08031
A0A8I3MZD1;A0A8I3MZF6	TARS1	84565.9	threonine--tRNA ligase OS=Canis lupus familiaris OX=9615 GN=TARS1 PE=3 SV=1	1.98177	4.05981		2.07804
A0A8I3Q7Y0	PTRH2	19406.6	peptidyl-tRNA hydrolase OS=Canis lupus familiaris OX=9615 GN=PTRH2 PE=3 SV=1	2.30659	4.34378		2.03719
A0A8I3PV52	GLS	79706.2	glutaminase OS=Canis lupus familiaris OX=9615 GN=GLS PE=3 SV=1	1.79444	3.82731		2.03287
A0A8I3P1R8;A0A8I3NSK4;A0A8I3NSL5;A0A8I3NIM1	PABPC1L	30477.5	14-3-3 protein beta/alpha OS=Canis lupus familiaris OX=9615 GN=PABPC1L PE=3 SV=1	44.011	46.0379		2.02689
A0A8I3NU83;A0A8I3P1C0;A0A8I3NCQ9;A0A8I3MSM7;A0A8I3NYR9	NONO	56384.2	Non-POU domain containing octamer binding OS=Canis lupus familiaris OX=9615 GN=NONO PE=4 SV=1	2.92278	4.94448		2.0217
A0A8I3MXC4	FH	54623.1	Fumarate hydratase_ mitochondrial OS=Canis lupus familiaris OX=9615 GN=FH PE=3 SV=1	5.42752	7.44798		2.02046
A0A8I3MXT9;A0A8I3ND98	RPS26	14133.4	40S ribosomal protein S26 OS=Canis lupus familiaris OX=9615 GN=RPS26 PE=3 SV=1	0.818794	2.83856		2.01977
A0A8I3MVR6;A0A8I3N683	BECN1	52181.5	Beclin-1 OS=Canis lupus familiaris OX=9615 GN=BECN1 PE=3 SV=1	2.591	4.60269		2.01169
P67780	MT-CO2	26175.7	Cytochrome c oxidase subunit 2 OS=Canis lupus familiaris OX=9615 GN=MT-CO2 PE=3 SV=1	2.44048	4.45123		2.01075
A0A8I3N0W4;A0A8I3MW82	RWDD1	27968.6	RWD domain containing 1 OS=Canis lupus familiaris OX=9615 GN=RWDD1 PE=4 SV=1	3.22002	5.23073		2.01071
A0A8I3MKE8;A0A8I3MM40;A0A8I3MR19	UQCRC2	49873.7	Ubiquinol-cytochrome c reductase core protein 2 OS=Canis lupus familiaris OX=9615 GN=UQCRC2 PE=3 SV=1	2.42501	4.4337		2.00869
A0A0A0RBT6;Q9GLD3	TFRC	87043.6	Transferrin receptor protein 1 OS=Canis lupus familiaris OX=9615 GN=TFRC PE=2 SV=1	1.93475	3.9365		2.00175
A0A8I3P7H9;A0A8I3S0M3;A0A8I3P7L9	CTSB	38712	Cathepsin B OS=Canis lupus familiaris OX=9615 GN=CTSB PE=3 SV=1	6.35509	8.35291		1.99782
A0A8I3MYX4;A0A8I3MZT9;A0A8I3RTI0;A0A8I3RTI7	MAPK9	44541.8	Stress-activated protein kinase JNK OS=Canis lupus familiaris OX=9615 GN=MAPK9 PE=3 SV=1	0.785905	2.7792		1.9933
A0A8I3N9A0;A0A8I3NDR2	PDZK1	45050.2	PDZ domain-containing protein OS=Canis lupus familiaris OX=9615 GN=PDZK1 PE=4 SV=1	2.65926	4.65058		1.99132
A0A8I3N0W8;A0A8I3N211;A0A8I3RV46	TPT1	19709.5	Translationally-controlled tumor protein OS=Canis lupus familiaris OX=9615 GN=TPT1 PE=3 SV=1	26.6046	28.5938		1.98917
A0A8I3PB62;F1Q424;A0A8I3NXS2;A0A8I3N3Q2	LOC100856299	31610.4	60S ribosomal protein L6 OS=Canis lupus familiaris OX=9615 GN=LOC100856299 PE=3 SV=1	16.0058	17.9896		1.98375
A0A8I3NN81;A0A8I3S1W8	PPP2CA	35805.1	Serine/threonine-protein phosphatase OS=Canis lupus familiaris OX=9615 GN=PPP2CA PE=3 SV=1	10.0275	12.0089		1.98139
A0A8I3N7K6	THOP1	79228.1	Thimet oligopeptidase OS=Canis lupus familiaris OX=9615 GN=THOP1 PE=3 SV=1	6.65707	8.63053		1.97346
A0A8I3PCG6	CPNE3	60429.5	Copine 3 OS=Canis lupus familiaris OX=9615 GN=CPNE3 PE=3 SV=1	4.09986	6.0636		1.96374
A0A8I3Q5H9;A0A8I3QH15;A0A8I3S6R0	A2M	166555	Alpha-2-macroglobulin OS=Canis lupus familiaris OX=9615 GN=A2M PE=3 SV=1	15.1899	17.1502		1.96031
A0A8I3QGJ6	POLR2H	12958.6	RNA polymerase II_ I and III subunit H OS=Canis lupus familiaris OX=9615 GN=POLR2H PE=3 SV=1	0.862731	2.81784		1.95511
A0A8I3S2E4;A0A8I3NWS7;A0A8I3S2D8	TBC1D8B	127816	TBC1 domain family member 8B OS=Canis lupus familiaris OX=9615 GN=TBC1D8B PE=4 SV=1	30.6343	32.587		1.95272
A0A8I3PMN2	ARHGEF40	164610	Rho guanine nucleotide exchange factor 40 OS=Canis lupus familiaris OX=9615 GN=ARHGEF40 PE=4 SV=1	6.28535	8.23494		1.94958
A0A8I3PCM8;A0A8I3S308	PRPF19	57595.5	Pre-mRNA-processing factor 19 OS=Canis lupus familiaris OX=9615 GN=PRPF19 PE=3 SV=1	2.04796	3.99737		1.94941
A0A8I3QA55;A0A8I3Q3V4	IFIH1	118863	RNA helicase OS=Canis lupus familiaris OX=9615 GN=IFIH1 PE=3 SV=1	2.83005	4.7704		1.94035
A0A8I3N1K9;A0A8I3MR72;A0A8I3MR25	STOML2	38684.1	Stomatin like 2 OS=Canis lupus familiaris OX=9615 GN=STOML2 PE=3 SV=1	0.268016	2.20503		1.93701
A0A8I3PAU2;A0A8I3PAW8	IPO5	127185	Importin 5 OS=Canis lupus familiaris OX=9615 GN=IPO5 PE=4 SV=1	19.2742	21.2108		1.93659
A0A8I3NH42	PSMD3	61080.7	Proteasome 26S subunit_ non-ATPase 3 OS=Canis lupus familiaris OX=9615 GN=PSMD3 PE=3 SV=1	3.64208	5.55384		1.91176
A0A8I3P7A3	HNRNPH2	49564.8	Heterogeneous nuclear ribonucleoprotein H2 OS=Canis lupus familiaris OX=9615 GN=HNRNPH2 PE=4 SV=1	1.7159	3.62246		1.90655
P49822;A0A8I3MY51;A0A8I3MY68;A0A8I3MZG8	ALB	70600.6	Albumin OS=Canis lupus familiaris OX=9615 GN=ALB PE=1 SV=3	88.8461	90.7499		1.90379
A0A8I3PJI1	DPP7	60671.2	Uncharacterized protein OS=Canis lupus familiaris OX=9615 GN=DPP7 PE=3 SV=1	2.07481	3.97596		1.90114
A0A8I3NYY4;A0A8I3NZ27;A0A8I3NYM1;A0A8I3PF22	COPE	37107.9	Coatomer subunit epsilon OS=Canis lupus familiaris OX=9615 GN=COPE PE=3 SV=1	5.4522	7.33903		1.88683
A0A8I3MVB1;A0A8I3MYM2;A0A8I3RTS5;A0A8I3RTS7;A0A8I3RTT1	KLHL5	80346.6	Kelch like family member 5 OS=Canis lupus familiaris OX=9615 GN=KLHL5 PE=4 SV=1	1.30802	3.19191		1.88389
A0A8I3PS54	TM9SF3	63697	Transmembrane 9 superfamily member OS=Canis lupus familiaris OX=9615 GN=TM9SF3 PE=3 SV=1	1.47187	3.35406		1.88219
A0A8I3RY38	DSG2	123160	Desmoglein 2 OS=Canis lupus familiaris OX=9615 GN=DSG2 PE=4 SV=1	0.694593	2.57117		1.87657
A0A8I3MGN1	MVP	99479.2	Major vault protein OS=Canis lupus familiaris OX=9615 GN=MVP PE=4 SV=1	3.29747	5.16756		1.87009
A0A8I3P4P4;A0A8I3P9Z2	UGGT1	175338	UDP-glucose glycoprotein glucosyltransferase 1 OS=Canis lupus familiaris OX=9615 GN=UGGT1 PE=3 SV=1	1.65563	3.52025		1.86462
A0A5K1UTD0;A0A8I3RQX4;A0A8I3MK61;A0A8I3MMG9;A0A8I3MN98;A0A8I3MK99	WDR1	67049.1	WD repeat domain 1 OS=Canis lupus familiaris OX=9615 GN=WDR1 PE=2 SV=1	7.09418	8.95781		1.86363
A0A8I3S1Z6	PSMC5	45569.9	26S proteasome regulatory subunit 8 OS=Canis lupus familiaris OX=9615 GN=PSMC5 PE=3 SV=1	2.01185	3.87502		1.86317
A0A8I3N1E7	3	41684.1	phosphopyruvate hydratase OS=Canis lupus familiaris OX=9615 PE=3 SV=1	1.61564	3.47548		1.85984
A0A8I3P1P3;A0A8I3P391;A0A8I3NST3;A0A8I3P4K4;A0A8I3RZQ3	SERPINB1	48928.2	Serpin family B member 1 OS=Canis lupus familiaris OX=9615 GN=SERPINB1 PE=3 SV=1	2.38689	4.24184		1.85495
A0A8I3MNS6;A0A8I3MQA5	ZKSCAN5	98113	Zinc finger with KRAB and SCAN domains 5 OS=Canis lupus familiaris OX=9615 GN=ZKSCAN5 PE=4 SV=1	0	1.85423		1.85423
A0A8I3PKK1;A0A8I3PL53;A0A8I3PRA0	INTS11	68468.1	Integrator complex subunit 11 OS=Canis lupus familiaris OX=9615 GN=INTS11 PE=3 SV=1	7.1431	8.99089		1.84779
A0A8I3S9Y6	CTBP2	103045	C-terminal binding protein 2 OS=Canis lupus familiaris OX=9615 GN=CTBP2 PE=4 SV=1	1.82315	3.66717		1.84402
A0A8I3PBU2;A0A8I3MRR0;A0A8I3RTE4;A0A8I3PC04;A0A8I3PD22	PFDN5	17451.3	Prefoldin subunit 5 OS=Canis lupus familiaris OX=9615 GN=PFDN5 PE=3 SV=1	5.8188	7.64569		1.82689
A0A8I3N2A1;A0A8I3MVV2;A0A8I3RVH5	SQSTM1	50714.2	Sequestosome 1 OS=Canis lupus familiaris OX=9615 GN=SQSTM1 PE=4 SV=1	3.79806	5.62447		1.82641
A0A8I3N5Z6;A0A8I3N878	NDUFC2	14103.4	NADH dehydrogenase [ubiquinone] 1 subunit C2 OS=Canis lupus familiaris OX=9615 GN=NDUFC2 PE=3 SV=1	2.42224	4.23896		1.81672
A0A8I3P4U0	SMARCAD1	118236	SWI/SNF-related matrix-associated actin-dependent regulator of chromatin subfamily A containing DEAD/H box 1 OS=Canis lupus familiaris OX=9615 GN=SMARCAD1 PE=3 SV=1	5.38664	7.20189		1.81525
A0A8I3NCJ5	HSPA5	72367	78 kDa glucose-regulated protein OS=Canis lupus familiaris OX=9615 GN=HSPA5 PE=3 SV=1	116.322	118.135		1.81358
A0A8I3MZL8;A0A8I3NJD1;A0A8I3MNK3	RPL10A	25002.4	Ribosomal protein OS=Canis lupus familiaris OX=9615 GN=RPL10A PE=3 SV=1	11.9079	13.7211		1.81315
A0A8I3MST1;A0A8I3MMQ3	RPL13	24346.6	60S ribosomal protein L13 OS=Canis lupus familiaris OX=9615 GN=RPL13 PE=3 SV=1	5.04782	6.85656		1.80874
A0A8I3NF92;A0A8I3NDL3	CAPN2	80828.8	Calpain-2 catalytic subunit OS=Canis lupus familiaris OX=9615 GN=CAPN2 PE=3 SV=1	8.43087	10.236		1.80515
A0A8I3MEU4	CNDP2	52998.6	Cytosolic non-specific dipeptidase OS=Canis lupus familiaris OX=9615 GN=CNDP2 PE=3 SV=1	5.02324	6.81624		1.793
A0A8I3MVC6;J9PBC9;A0A8I3N0R2;A0A8I3PUD1	LOC102151856	11124.1	ATP synthase subunit f_ mitochondrial OS=Canis lupus familiaris OX=9615 GN=LOC102151856 PE=3 SV=1	2.97971	4.74968		1.76997
A0A8I3MZ66;A0A8I3RTM5	BCAM	61284.2	Basal cell adhesion molecule (Lutheran blood group) OS=Canis lupus familiaris OX=9615 GN=BCAM PE=4 SV=1	0.515761	2.26043		1.74467
A0A8I3P7X9;A0A8I3PMZ8	ACSL4	80345.8	long-chain-fatty-acid--CoA ligase OS=Canis lupus familiaris OX=9615 GN=ACSL4 PE=3 SV=1	2.63851	4.37842		1.73991
A0A8I3PUJ0;A0A8I3S586	CCDC174	44633.9	Coiled-coil domain containing 174 OS=Canis lupus familiaris OX=9615 GN=CCDC174 PE=4 SV=1	2.0032	3.74234		1.73914
A0A8I3PFW4	4	25414.6	Small ribosomal subunit protein uS5 OS=Canis lupus familiaris OX=9615 PE=4 SV=1	2.51124	4.24656		1.73532
A0A8I3S593;A0A8I3PGP9;A0A8I3PPI9	ACTR2	44817.8	Actin-related protein 2 OS=Canis lupus familiaris OX=9615 GN=ACTR2 PE=3 SV=1	4.1444	5.87742		1.73302
A0A8I3MP16;A0A8I3MXN7;A0A8I3RU42	YARS1	53988.3	Tyrosine--tRNA ligase OS=Canis lupus familiaris OX=9615 GN=YARS1 PE=3 SV=1	1.78217	3.51318		1.73101
A0A8I3PB67;A0A8I3PB10;A0A8I3PJF3;A0A8I3PB05	PPP1R7	61433.9	Protein phosphatase 1 regulatory subunit 7 OS=Canis lupus familiaris OX=9615 GN=PPP1R7 PE=4 SV=1	2.34496	4.06844		1.72348
A0A8I3NI64;A0A8I3RWZ5	LSM7	11702.4	LSM7 homolog_ U6 small nuclear RNA and mRNA degradation associated OS=Canis lupus familiaris OX=9615 GN=LSM7 PE=3 SV=1	7.19205	8.90977		1.71771
A0A8I3NT24	CAND1	138073	Cullin-associated NEDD8-dissociated protein 1 OS=Canis lupus familiaris OX=9615 GN=CAND1 PE=3 SV=1	1.34826	3.0659		1.71764
A0A8I3P1M6;A0A8I3NPF7;A0A8I3Q3B4;A0A8I3QAR2	ALDH1B1	60652.2	Aldehyde dehydrogenase X_ mitochondrial OS=Canis lupus familiaris OX=9615 GN=ALDH1B1 PE=3 SV=1	1.79986	3.51619		1.71633
A0A8I3Q2N9	ATP6V1B2	56920.1	Vacuolar proton pump subunit B OS=Canis lupus familiaris OX=9615 GN=ATP6V1B2 PE=3 SV=1	3.01848	4.73254		1.71405
A0A8I3NCY5;A0A8I3NK09	PRRC1	46918.5	Proline rich coiled-coil 1 OS=Canis lupus familiaris OX=9615 GN=PRRC1 PE=3 SV=1	1.96294	3.65856		1.69561
A0A8I3RUZ7	UPP1	34213	Uncharacterized protein OS=Canis lupus familiaris OX=9615 GN=UPP1 PE=3 SV=1	6.58761	8.27488		1.68727
A0A8I3MW39;A0A8I3N6A3;A0A8I3N6C8	PREP	89683.1	Prolyl endopeptidase OS=Canis lupus familiaris OX=9615 GN=PREP PE=3 SV=1	1.32079	2.99982		1.67903
A0A8I3NE50;A0A8I3NCL9;A0A8I3NC25;A0A8I3NND8	CYB5B	34200.9	Cytochrome b5 heme-binding domain-containing protein OS=Canis lupus familiaris OX=9615 GN=CYB5B PE=3 SV=1	35.0403	36.7138		1.67349
A0A8I3PBB2;A0A8I3PPD3;A0A8I3PAV1	PSMD1	106883	26S proteasome non-ATPase regulatory subunit 1 OS=Canis lupus familiaris OX=9615 GN=PSMD1 PE=3 SV=1	6.23316	7.90633		1.67316
A0A8I3NXM1;A0A8I3P9A9	COPG2	98721	Coatomer subunit gamma OS=Canis lupus familiaris OX=9615 GN=COPG2 PE=3 SV=1	1.7802	3.44734		1.66714
A0A8I3MTL5	USP10	85081.1	Ubiquitin carboxyl-terminal hydrolase 10 OS=Canis lupus familiaris OX=9615 GN=USP10 PE=3 SV=1	1.26965	2.93554		1.66589
P99502	HSPA9	70674.2	Stress-70 protein_ mitochondrial OS=Canis lupus familiaris OX=9615 GN=HSPA9 PE=1 SV=2	12.657	14.3224		1.66544
A0A8I3PQZ7	RPA3	38440.6	Replication protein A3 OS=Canis lupus familiaris OX=9615 GN=RPA3 PE=3 SV=1	0.657034	2.31909		1.66206
A0A8I3NA12;A0A8I3NH89	RAD18	58256.8	RING-type E3 ubiquitin transferase OS=Canis lupus familiaris OX=9615 GN=RAD18 PE=3 SV=1	6.81282	8.47011		1.6573
A0A8I3MN27;A0A8I3MN54;A0A8I3MN64;A0A8I3MMI2;A0A8I3RSK4	RDX	71240	Radixin OS=Canis lupus familiaris OX=9615 GN=RDX PE=4 SV=1	26.3178	27.9639		1.64617
A0A8I3PZP0;A0A8I3PZT6;A0A8I3MJZ4;A0A8I3N0N1;A0A8I3RQD0;A0A8I3SCQ1	MAPK1	41789	Mitogen-activated protein kinase OS=Canis lupus familiaris OX=9615 GN=MAPK1 PE=3 SV=1	1.17997	2.82377		1.6438
A0A8I3S659;A0A8I3SAI8	YWHAH	28382.9	Tyrosine 3-monooxygenase/tryptophan 5-monooxygenase activation protein eta OS=Canis lupus familiaris OX=9615 GN=YWHAH PE=3 SV=1	9.67949	11.3225		1.64297
Q00004;A0A8I3P5C8;A0A8I3P8A8;A0A8I3PK44	SRP68	70788.3	Signal recognition particle subunit SRP68 OS=Canis lupus familiaris OX=9615 GN=SRP68 PE=1 SV=1	0.0264664	1.66036		1.63389
A0A8I3MX02;A0A8I3S1H7	SDHB	32364.1	Succinate dehydrogenase [ubiquinone] iron-sulfur subunit_ mitochondrial OS=Canis lupus familiaris OX=9615 GN=SDHB PE=3 SV=1	3.37358	5.00266		1.62907
A0A8I3PWT8;A0A8I3PZH1;A0A8I3QC03	NT5C2	65426.1	Cytosolic purine 5'-nucleotidase OS=Canis lupus familiaris OX=9615 GN=NT5C2 PE=3 SV=1	1.12092	2.74972		1.6288
A0A8I3PSN4;A0A8I3S3P9;A0A8I3PEV5	DDX5	69661.4	Probable ATP-dependent RNA helicase DDX5 OS=Canis lupus familiaris OX=9615 GN=DDX5 PE=3 SV=1	5.08676	6.71549		1.62873
A0A8I3NK96	SF3B4	44440.8	Splicing factor 3b subunit 4 OS=Canis lupus familiaris OX=9615 GN=SF3B4 PE=3 SV=1	4.23935	5.86599		1.62664
A0A8I3RQ92;A0A8I3RRS2	PLOD1	83806.9	Procollagen-lysine_2-oxoglutarate 5-dioxygenase 1 OS=Canis lupus familiaris OX=9615 GN=PLOD1 PE=4 SV=1	4.30272	5.92678		1.62406
A0A8I3PZ63;A0A8I3QH79;A0A8I3S6R8;A0A8I3SBL5	G3BP2	50813.4	G3BP stress granule assembly factor 2 OS=Canis lupus familiaris OX=9615 GN=G3BP2 PE=4 SV=1	0.547178	2.17084		1.62366
A0A8I3N2D9;A0A8I3NDY5	NMT1	56947.3	Glycylpeptide N-tetradecanoyltransferase OS=Canis lupus familiaris OX=9615 GN=NMT1 PE=3 SV=1	5.84385	7.46512		1.62126
A0A8I3MLI6;A0A8I3MP53;A0A8I3MPH7;A0A8I3MV50;A0A8I3MV60;A0A8I3MK91;A0A8I3MNE9;A0A8I3MI58;A0A8I3N5L3	PFKP	98621.1	ATP-dependent 6-phosphofructokinase OS=Canis lupus familiaris OX=9615 GN=PFKP PE=3 SV=1	3.22872	4.84119		1.61247
A0A8I3PE01	4	18887.1	Uncharacterized protein OS=Canis lupus familiaris OX=9615 PE=4 SV=1	6.083	7.67374		1.59074
A0A8I3P4S3;A0A8I3NYW0	VBP1	22646.8	Prefoldin subunit 3 OS=Canis lupus familiaris OX=9615 GN=VBP1 PE=3 SV=1	1.35376	2.94279		1.58903
A0A8I3MI72;A0A8I3RSH8	FDX1	18873.1	Adrenal ferredoxin OS=Canis lupus familiaris OX=9615 GN=FDX1 PE=4 SV=1	2.47926	4.06453		1.58527
A0A8I3N305;A0A8I3N4N0;A0A8I3N6V8;A0A8I3RVM2	CS	50789.3	Citrate synthase OS=Canis lupus familiaris OX=9615 GN=CS PE=3 SV=1	6.54711	8.12596		1.57885
A0A8I3NVQ6;A0A8I3RYM4;A0A8I3P4I9	NPEPPS	104276	Aminopeptidase OS=Canis lupus familiaris OX=9615 GN=NPEPPS PE=3 SV=1	7.31149	8.87867		1.56718
A0A8I3PBM7;A0A8I3RZB1	AKR1A1	36918.4	Aldo-keto reductase family 1 member A1 OS=Canis lupus familiaris OX=9615 GN=AKR1A1 PE=3 SV=1	1.467	3.02387		1.55687
A0A8I3Q3L6	SRPRB	30011.6	Signal recognition particle receptor subunit beta OS=Canis lupus familiaris OX=9615 GN=SRPRB PE=3 SV=1	5.70295	7.25917		1.55622
A0A8I3P629;A0A8I3P641;A0A8I3PDJ5	FETUB	38918.9	Fetuin B OS=Canis lupus familiaris OX=9615 GN=FETUB PE=4 SV=1	8.0424	9.59497		1.55257
A0A8I3N3G3;A0A8I3RV96	MACC1	97103.3	MET transcriptional regulator MACC1 OS=Canis lupus familiaris OX=9615 GN=MACC1 PE=4 SV=1	0.74303	2.28438		1.54135
A0A8I3RYG3	HTT	337909	Huntingtin OS=Canis lupus familiaris OX=9615 GN=HTT PE=3 SV=1	1.06907	2.59083		1.52175
A0A8I3PX84	MAP3K1	165985	Mitogen-activated protein kinase kinase kinase 1 OS=Canis lupus familiaris OX=9615 GN=MAP3K1 PE=4 SV=1	0.00866104	1.5289		1.52023
A0A8I3Q434	ATP6V1A	65408.8	H(+)-transporting two-sector ATPase OS=Canis lupus familiaris OX=9615 GN=ATP6V1A PE=3 SV=1	2.31418	3.83125		1.51706
A0A8I3MKQ4;A0A8I3PKW8;A0A8I3PNS7;A0A8I3NF06	LOC480188	32358.5	RRM domain-containing protein OS=Canis lupus familiaris OX=9615 GN=LOC480188 PE=3 SV=1	9.40261	10.9156		1.51297
A0A8I3NC57;A0A8I3NCB2;A0A8I3NX88	CARS1	86086.5	Cysteine--tRNA ligase_ cytoplasmic OS=Canis lupus familiaris OX=9615 GN=CARS1 PE=3 SV=1	3.21617	4.72579		1.50962
A0A8I3N9P9	PPID	37705.9	peptidylprolyl isomerase OS=Canis lupus familiaris OX=9615 GN=PPID PE=4 SV=1	3.26666	4.77575		1.50909
A0A8I3NI14	4	27203.9	Uncharacterized protein OS=Canis lupus familiaris OX=9615 PE=4 SV=1	2.67277	4.15983		1.48706
A0A8I3MRQ8;A0A8I3RRX6;A0A8I3MN68	GTF2I	113232	General transcription factor IIi OS=Canis lupus familiaris OX=9615 GN=GTF2I PE=4 SV=1	3.0918	4.5663		1.4745
A0A8I3MGU1;A0A8I3MIU0;A0A8I3RR31;A0A8I3P5X9;A0A8I3N433;A0A8I3Q9G4;A0A8I3MTY3;A0A8I3MYB0;A0A8I3NNA5;A0A8I3PX39;A0A8I3Q4A5;Q8WN71	MYL12A	19922.3	Myosin light chain 12A OS=Canis lupus familiaris OX=9615 GN=MYL12A PE=4 SV=1	16.8572	18.3313		1.4741
A0A8I3NPK0;A0A8I3NS95;A0A8I3NSD7	RSU1	31525.3	Ras suppressor protein 1 OS=Canis lupus familiaris OX=9615 GN=RSU1 PE=4 SV=1	1.35982	2.83143		1.4716
A0A8I3NK29;A0A8I3NN56	LONP1	100945	Lon protease homolog_ mitochondrial OS=Canis lupus familiaris OX=9615 GN=LONP1 PE=3 SV=1	0.972903	2.44314		1.47024
A0A8I3P3F4;A0A8I3P3Z8	CBS	57845.4	Cystathionine beta-synthase OS=Canis lupus familiaris OX=9615 GN=CBS PE=3 SV=1	13.0027	14.4666		1.4639
A0A8I3NKF4;A0A8I3NZI7;A0A8I3P0G0;A0A8I3P4K7	BSG	31680.6	Basigin OS=Canis lupus familiaris OX=9615 GN=BSG PE=4 SV=1	9.19566	10.6546		1.45896
A0A8I3P419;A0A8I3PB89	PRPF4B	121222	Serine/threonine-protein kinase PRP4 homolog OS=Canis lupus familiaris OX=9615 GN=PRPF4B PE=3 SV=1	6.58595	8.0374		1.45144
A0A8I3PZ75;A0A8I3Q3R6;A0A8I3Q8I2	EIF3J	23228.8	Eukaryotic translation initiation factor 3 subunit J OS=Canis lupus familiaris OX=9615 GN=EIF3J PE=3 SV=1	23.9041	25.3511		1.44699
A0A8I3PSL5	FAM227A	21074	Family with sequence similarity 227 member A OS=Canis lupus familiaris OX=9615 GN=FAM227A PE=3 SV=1	2.39535	3.83379		1.43844
A0A8I3NL39	PABPC4	79850.9	Polyadenylate-binding protein OS=Canis lupus familiaris OX=9615 GN=PABPC4 PE=3 SV=1	4.12686	5.56403		1.43717
A0A8I3PXA8;A0A8I3SBE6	TLR7	122977	Toll like receptor 7 OS=Canis lupus familiaris OX=9615 GN=TLR7 PE=3 SV=1	1.40171	2.83838		1.43667
A0A8I3MVJ2;A0A8I3RP51	TNPO1	103838	Transportin 1 OS=Canis lupus familiaris OX=9615 GN=TNPO1 PE=4 SV=1	2.91786	4.34983		1.43196
A0A8I3QA39	AMOTL2	85634.5	Angiomotin like 2 OS=Canis lupus familiaris OX=9615 GN=AMOTL2 PE=3 SV=1	0.723863	2.15557		1.43171
A0A8I3P6P9;A0A8I3PF37;A0A8I3PB61	FLII	140781	FLII actin remodeling protein OS=Canis lupus familiaris OX=9615 GN=FLII PE=4 SV=1	1.65738	3.08601		1.42862
A0A8I3NXK9;A0A8I3MUP3;A0A8I3MZD7;A0A8I3MZG5;A0A8I3N2H0;A0A8I3N644;A0A8I3N674;A0A8I3N851;A0A8I3N8P9;A0A8I3N976;A0A8I3NNU7;A0A8I3NS02;A0A8I3NTM5;A0A8I3NVJ9;A0A8I3NVL6;A0A8I3NZ78;A0A8I3P3N3;A0A8I3P5F2;A0A8I3PN73;A0A8I3PPS3;A0A8I3PU70;A0A8I3Q546;A0A8I3QK52;A0A8I3QQ29;A0A8I3RUP5;A0A8I3RW68;A0A8I3S4G6	PSMC2	46743.6	26S proteasome regulatory subunit 7 OS=Canis lupus familiaris OX=9615 GN=PSMC2 PE=3 SV=1	3.49131	4.91256		1.42125
A0A8I3PGD1;A0A8I3S3A3	DDX39A	49604.9	DExD-box helicase 39A OS=Canis lupus familiaris OX=9615 GN=DDX39A PE=4 SV=1	2.32553	3.74195		1.41643
A0A8I3PAX0;A0A8I3PAF1;A0A8I3P678;A0A8I3PFY2	FXR1	73498.8	RNA-binding protein FXR1 OS=Canis lupus familiaris OX=9615 GN=FXR1 PE=3 SV=1	16.569	17.9803		1.41131
A0A8I3NCS8	PMPCA	59196.9	Mitochondrial-processing peptidase subunit alpha OS=Canis lupus familiaris OX=9615 GN=PMPCA PE=3 SV=1	4.00281	5.41256		1.40975
A0A8I3PQ57;A0A8I3PQJ5;A0A8I3Q590;A0A8I3S502	PLD1	117472	Phospholipase OS=Canis lupus familiaris OX=9615 GN=PLD1 PE=3 SV=1	5.27829	6.6827		1.40441
A0A8I3PWM8;A0A8I3PW95	MYL9	19884.3	Myosin regulatory light polypeptide 9 OS=Canis lupus familiaris OX=9615 GN=MYL9 PE=4 SV=1	7.3344	8.73855		1.40414
A0A8I3MUW0;A0A8I3RRT7;Q9XSR3;A0A8I3MUY5	RBM47	67602.9	RNA-binding protein 47 OS=Canis lupus familiaris OX=9615 GN=RBM47 PE=3 SV=1	1.07584	2.4792		1.40336
A0A8I3N2L4	CCT3	57038.3	T-complex protein 1 subunit gamma OS=Canis lupus familiaris OX=9615 GN=CCT3 PE=3 SV=1	4.05424	5.45527		1.40103
A0A8I3P268	CEP290	323518	Centrosomal protein 290 OS=Canis lupus familiaris OX=9615 GN=CEP290 PE=4 SV=1	3.36062	4.74518		1.38455
A0A8I3NAW5	CAVIN1	43467.2	Caveolae associated protein 1 OS=Canis lupus familiaris OX=9615 GN=CAVIN1 PE=3 SV=1	1.27258	2.65675		1.38417
A0A8I3MPX3;E2RHL4	ARF6	20196.3	ADP-ribosylation factor 6 OS=Canis lupus familiaris OX=9615 GN=ARF6 PE=3 SV=1	0.939112	2.31704		1.37793
A0A8I3PST1;A0A8I3PZZ4	CORO1C	49390.3	Coronin OS=Canis lupus familiaris OX=9615 GN=CORO1C PE=3 SV=1	0.316487	1.69415		1.37766
A0A8I3MXA1	ZPR1	51621.8	ZPR1 zinc finger OS=Canis lupus familiaris OX=9615 GN=ZPR1 PE=3 SV=1	0	1.376		1.376
A0A8I3RZY0;A0A8I3NRF9;A0A8I3NPF0	LETM1	84136.9	Mitochondrial proton/calcium exchanger protein OS=Canis lupus familiaris OX=9615 GN=LETM1 PE=3 SV=1	3.68522	5.05035		1.36513
A0A8I3QHA2;A0A8I3Q545;A0A8I3Q566;A0A8I3Q574	M6PR	43873.7	Mannose-6-phosphate receptor_ cation dependent OS=Canis lupus familiaris OX=9615 GN=M6PR PE=4 SV=1	6.32795	7.69074		1.36279
A0A8I3PCF6;A0A8I3PCS2;A0A8I3S4F2	VWA3B	142534	von Willebrand factor A domain containing 3B OS=Canis lupus familiaris OX=9615 GN=VWA3B PE=4 SV=1	1.53142	2.88795		1.35654
A0A8I3Q4Z9;A0A8I3QPA9	PEA15	18849.3	Astrocytic phosphoprotein PEA-15 OS=Canis lupus familiaris OX=9615 GN=PEA15 PE=4 SV=1	7.61155	8.96304		1.35149
A0A8I3MKW3	GAPDHS	44435.9	Glyceraldehyde-3-phosphate dehydrogenase OS=Canis lupus familiaris OX=9615 GN=GAPDHS PE=3 SV=1	0.191671	1.52695		1.33528
B6V8E6;A0A8I3NUM7;A0A8I3P3V9;A0A8I3S2U2	CTNNB1	86138.1	Catenin beta-1 OS=Canis lupus familiaris OX=9615 GN=CTNNB1 PE=1 SV=1	3.79553	5.1261		1.33058
A0A8I3MMN3;A0A8I3PX09;A0A8I3S1Y0	LOC490690	37063.6	L-lactate dehydrogenase OS=Canis lupus familiaris OX=9615 GN=LOC490690 PE=3 SV=1	8.57953	9.90568		1.32615
Q9XSU4;A0A8I3PL85;A0A8I3PLC2;A0A8I3N3R7;A0A8I3RQY9;A0A8I3MFX5;A0A8I3QZK3	RPS11	18610.9	Small ribosomal subunit protein uS17 OS=Canis lupus familiaris OX=9615 GN=RPS11 PE=1 SV=2	14.354	15.6792		1.32523
A0A8I3PPQ5;A0A8I3PPW3	ARPC2	38228.3	Arp2/3 complex 34 kDa subunit OS=Canis lupus familiaris OX=9615 GN=ARPC2 PE=3 SV=1	6.14559	7.47048		1.3249
A0A8I3MBF5	RUVBL2	51313.7	RuvB-like helicase OS=Canis lupus familiaris OX=9615 GN=RUVBL2 PE=3 SV=1	1.6057	2.92709		1.32139
A0A8I3S667	RALB	23550.7	Ras-related protein Ral-B OS=Canis lupus familiaris OX=9615 GN=RALB PE=4 SV=1	0.69252	2.01148		1.31896
A0A8I3MK01;A0A8I3MMX3;A0A8I3MQG2;A0A8I3N339	MCM7	78719.5	DNA replication licensing factor MCM7 OS=Canis lupus familiaris OX=9615 GN=MCM7 PE=3 SV=1	0.0112794	1.32732		1.31604
A0A8I3MUQ5;A0A8I3MWG3;A0A8I3MWN9;A0A8I3N2G4;A0A8I3NH52	PSME3	31004.7	Proteasome activator subunit 3 OS=Canis lupus familiaris OX=9615 GN=PSME3 PE=3 SV=1	2.17967	3.49463		1.31496
A0A8I3NY52;A0A8I3P4G7;A0A8I3P532;A0A8I3P5H9;A0A8I3P5S6;A0A8I3PAC4;A0A8I3S1B7	KLC1	71114.9	Kinesin light chain OS=Canis lupus familiaris OX=9615 GN=KLC1 PE=3 SV=1	0.460631	1.77537		1.31474
A0A8I3NIZ1	GLO1	20379.1	Lactoylglutathione lyase OS=Canis lupus familiaris OX=9615 GN=GLO1 PE=3 SV=1	0.619652	1.92761		1.30796
A0A8I3PBK5;A0A8I3PBQ1;P62822;A0A8I3P792;A0A8I3S273;A0A8I3P7G6;A0A8I3PF83	RAB1A	23745.9	Ras-related protein Rab-1A OS=Canis lupus familiaris OX=9615 GN=RAB1A PE=4 SV=1	2.76023	4.06784		1.3076
A0A8I3PSJ9;A0A8I3PJG1;A0A8I3Q5H6	UCHL3	26353.7	Ubiquitin carboxyl-terminal hydrolase OS=Canis lupus familiaris OX=9615 GN=UCHL3 PE=3 SV=1	2.25179	3.55061		1.29883
A0A8I3NDE1;A0A8I3ME19	ARL6IP5	21599.7	PRA1 family protein OS=Canis lupus familiaris OX=9615 GN=ARL6IP5 PE=3 SV=1	13.7223	15.0202		1.29789
A0A8I3MY40;A0A8I3N742;A0A8I3MWL2;A0A8I3N5D8;A0A8I3RUA5;A0A8I3MYC3	ARFIP1	49170.5	ADP ribosylation factor interacting protein 1 OS=Canis lupus familiaris OX=9615 GN=ARFIP1 PE=4 SV=1	1.18661	2.48184		1.29522
A0A8I3QD39;A0A8I3Q5W6;A0A8I3QE11	PAK2	78802.7	non-specific serine/threonine protein kinase OS=Canis lupus familiaris OX=9615 GN=PAK2 PE=4 SV=1	3.70542	4.99626		1.29084
A0A8I3MJC8;A0A8I3MLQ8;A0A8I3MRM4;A0A8I3MRT1;A0A8I3N6W6;P49824;A0A8I3MSU6;A0A8I3MUP0	MYH6	224142	Myosin-7 OS=Canis lupus familiaris OX=9615 GN=MYH6 PE=3 SV=1	1.3661	2.64819		1.28209
A0A8I3PG90	SPC24	22608.4	Kinetochore protein Spc24 OS=Canis lupus familiaris OX=9615 GN=SPC24 PE=3 SV=1	0.636746	1.9108		1.27406
A0A8I3P3F2;A0A8I3PC83;A0A8I3S0R0	MYOF	234871	Myoferlin OS=Canis lupus familiaris OX=9615 GN=MYOF PE=3 SV=1	0.840016	2.11293		1.27291
A0A8I3RSA3;A0A8I3RSA5	GSTM4	33437.1	Glutathione S-transferase OS=Canis lupus familiaris OX=9615 GN=GSTM4 PE=3 SV=1	2.5074	3.76954		1.26214
A0A8I3PRA9;A0A8I3NXY6;A0A8I3MM34;A0A8I3MZE1	LOC119866208	58284.2	Importin subunit alpha OS=Canis lupus familiaris OX=9615 GN=LOC119866208 PE=3 SV=1	2.89954	4.16107		1.26153
A0A8I3Q4L8;A0A8I3SBI2	GLRX3	37590	Glutaredoxin 3 OS=Canis lupus familiaris OX=9615 GN=GLRX3 PE=4 SV=1	11.8231	13.0813		1.25829
A0A8I3PDX7;A0A8I3PFU2;A0A8I3PFX7;A0A8I3PR52	PTPN12	89225.5	protein-tyrosine-phosphatase OS=Canis lupus familiaris OX=9615 GN=PTPN12 PE=3 SV=1	0.479148	1.73718		1.25803
A0A8I3NQQ4;A0A8I3NT11;A0A8I3P0B2	MTUS1	134968	Microtubule associated scaffold protein 1 OS=Canis lupus familiaris OX=9615 GN=MTUS1 PE=3 SV=1	4.55324	5.80985		1.25661
A0A8I3PMS4;A0A8I3PSC7	RRM2	45624.4	Ribonucleoside-diphosphate reductase subunit M2 OS=Canis lupus familiaris OX=9615 GN=RRM2 PE=3 SV=1	4.20749	5.46028		1.25279
A0A8I3P2H8	3	39788.2	Peptidyl-cysteine S-nitrosylase GAPDH OS=Canis lupus familiaris OX=9615 PE=3 SV=1	1.04214	2.29444		1.25231
A0A8I3ND55;A0A8I3NEF0;A0A8I3NG02;A0A8I3NG53	LOC102156511	86844.3	RALBP1 associated Eps domain containing 1 OS=Canis lupus familiaris OX=9615 GN=LOC102156511 PE=4 SV=1	0.0214809	1.27264		1.25116
A0A8I3PVS9;A0A8I3PWX9;A0A8I3SBE9;A0A8I3Q4U2	MCM4	84443	DNA replication licensing factor MCM4 OS=Canis lupus familiaris OX=9615 GN=MCM4 PE=3 SV=1	1.08008	2.33088		1.2508
A0A8I3QAL3;A0A8I3QBE3	ATP6V1E1	23672.6	V-type proton ATPase subunit E 1 OS=Canis lupus familiaris OX=9615 GN=ATP6V1E1 PE=3 SV=1	2.5536	3.80401		1.25041
A0A8I3PL79;A0A8I3N845;A0A8I3N965;A0A8I3NDF0;A0A8I3NIQ8;A0A8I3NKM9;A0A8I3NUI8;A0A8I3PLP0;A0A8I3PV82	H2AZ1	13552.8	Histone H2A OS=Canis lupus familiaris OX=9615 GN=H2AZ1 PE=3 SV=1	3.55545	4.80203		1.24658
A0A8I3NAF9;A0A8I3NDA1;A0A8I3RW98;A0A8I3N6W4;A0A8I3NMU2;A0A8I3RWD3	DDX60	193976	Helicase ATP-binding domain-containing protein OS=Canis lupus familiaris OX=9615 GN=DDX60 PE=4 SV=1	3.57922	4.81539		1.23617
A0A8I3PV34;A0A8I3PVE0;A0A8I3PVS7;A0A8I3Q3Y2;A0A8I3Q421;A0A8I3PW59	XPNPEP1	75968.3	X-prolyl aminopeptidase 1 OS=Canis lupus familiaris OX=9615 GN=XPNPEP1 PE=3 SV=1	2.62954	3.85891		1.22937
A0A8I3NU11;A0A8I3NWG4	SDC4	19202.1	Syndecan 4 OS=Canis lupus familiaris OX=9615 GN=SDC4 PE=3 SV=1	9.37287	10.6017		1.22887
Q9XSU0;A0A8I3PH30;A0A8I3PLT0	RPL13A	23556.1	Large ribosomal subunit protein uL13 OS=Canis lupus familiaris OX=9615 GN=RPL13A PE=1 SV=2	4.53272	5.75689		1.22417
A0A8I3PTE0	YWHAH	33198.3	Tyrosine 3-monooxygenase/tryptophan 5-monooxygenase activation protein eta OS=Canis lupus familiaris OX=9615 GN=YWHAH PE=3 SV=1	19.7849	21.0003		1.21545
A0A8I3N5B6;A0A8I3NA02;A0A8I3NFJ9;A0A8I3RXY9	SCFD1	65634.2	Sec1 family domain containing 1 OS=Canis lupus familiaris OX=9615 GN=SCFD1 PE=3 SV=1	0.201318	1.40561		1.2043
A0A8I3NLR0;A0A8I3NLN8;A0A8I3RPC1	VDAC1	30854.6	Voltage-dependent anion-selective channel protein 1 OS=Canis lupus familiaris OX=9615 GN=VDAC1 PE=3 SV=1	3.62504	4.8282		1.20316
A0A8I3NCK4;A0A8I3NME3;A0A8I3NN08;A0A8I3RZP2	CYRIB	40513.4	CYFIP related Rac1 interactor B OS=Canis lupus familiaris OX=9615 GN=CYRIB PE=3 SV=1	1.82599	3.02838		1.20239
A0A8I3Q1Z0;A0A8I3Q8W6;A0A8I3Q1X4	RNH1	51490	Ribonuclease inhibitor OS=Canis lupus familiaris OX=9615 GN=RNH1 PE=4 SV=1	3.2335	4.43492		1.20142
A0A8I3P8B7;A0A8I3PN85	SLMAP	97805.8	Sarcolemma associated protein OS=Canis lupus familiaris OX=9615 GN=SLMAP PE=4 SV=1	2.85113	4.05252		1.20139
A0A8I3MXG1;A0A8I3N3P1;A0A8I3MZ20	TOP2A	175383	DNA topoisomerase 2 OS=Canis lupus familiaris OX=9615 GN=TOP2A PE=3 SV=1	10.7799	11.9805		1.20059
A0A8I3Q5L1;A0A8I3QD26;A0A8I3QPZ2;A0A8I3QQ09	NAA40	29316.1	N-alpha-acetyltransferase 40 OS=Canis lupus familiaris OX=9615 GN=NAA40 PE=3 SV=1	2.12066	3.31929		1.19862
A0A8I3MKP5;A0A8I3RS64;A0A8I3MKX2	SERPINB5	43919.1	Serpin B5 OS=Canis lupus familiaris OX=9615 GN=SERPINB5 PE=3 SV=1	3.61225	4.79675		1.1845
A0A8I3P512;A0A8I3P7H5;A0A8I3S3S9	SLF2	132662	SMC5-SMC6 complex localization factor 2 OS=Canis lupus familiaris OX=9615 GN=SLF2 PE=3 SV=1	8.44673	9.62923		1.1825
Q28279	CNGA1	80650.5	Cyclic nucleotide-gated channel alpha-1 OS=Canis lupus familiaris OX=9615 GN=CNGA1 PE=2 SV=1	0.29912	1.47705		1.17793
A0A8I3PRW1	CBR3	31098.3	Carbonyl reductase (NADPH) OS=Canis lupus familiaris OX=9615 GN=CBR3 PE=3 SV=1	0.926991	2.10244		1.17544
A0A8I3S154	TK1	26907	Thymidine kinase OS=Canis lupus familiaris OX=9615 GN=TK1 PE=3 SV=1	0.329476	1.50213		1.17265
A0A8I3MXL7;A0A8I3NCC5;A0A8I3MZ00	BZW2	52300.1	eIF5-mimic protein 1 OS=Canis lupus familiaris OX=9615 GN=BZW2 PE=3 SV=1	1.16102	2.33097		1.16995
A0A8I3MNH6;A0A8I3MW92	NUP155	142702	Nucleoporin 155 OS=Canis lupus familiaris OX=9615 GN=NUP155 PE=3 SV=1	1.24303	2.4053		1.16227
A0A8I3NEQ2;A0A8I3N7S3;A0A8I3NHW2;A0A8I3NIJ7;A0A8I3NJ40	SEPTIN8	56404.8	Septin OS=Canis lupus familiaris OX=9615 GN=SEPTIN8 PE=3 SV=1	5.66173	6.818		1.15627
A0A8I3MZG9	SULT1C3	36005.4	Sulfotransferase OS=Canis lupus familiaris OX=9615 GN=SULT1C3 PE=3 SV=1	0.0472361	1.20189		1.15465
A0A8I3NS82;A0A8I3NSA9	EIF4A3	47096.2	Eukaryotic initiation factor 4A-III OS=Canis lupus familiaris OX=9615 GN=EIF4A3 PE=3 SV=1	0.255096	1.40651		1.15141
A0A8I3P8P0;A0A8I3PCW0	DSTN	32657.6	Destrin OS=Canis lupus familiaris OX=9615 GN=DSTN PE=3 SV=1	0.195909	1.34062		1.14471
A0A8I3PNW6	HMCN2	154776	Hemicentin 2 OS=Canis lupus familiaris OX=9615 GN=HMCN2 PE=4 SV=1	5.27	6.41027		1.14026
A0A8I3PR13;A0A8I3PRF4	NAMPT	59334.2	Nicotinamide phosphoribosyltransferase OS=Canis lupus familiaris OX=9615 GN=NAMPT PE=3 SV=1	2.1769	3.31066		1.13376
A0A8I3MC22;A0A8I3MD05	ITGA2	130922	Integrin subunit alpha 2 OS=Canis lupus familiaris OX=9615 GN=ITGA2 PE=3 SV=1	10.5001	11.6317		1.13156
A0A8I3MJ67;A0A8I3MJ77	NUP93	104779	Nuclear pore complex protein Nup93 OS=Canis lupus familiaris OX=9615 GN=NUP93 PE=3 SV=1	4.09946	5.23028		1.13082
A0A8I3NF73;A0A8I3MJT5	LOC479071	50601.4	RNA helicase OS=Canis lupus familiaris OX=9615 GN=LOC479071 PE=3 SV=1	9.57904	10.7075		1.12845
A0A8I3PEJ9	RRAS	23737.7	RAS related OS=Canis lupus familiaris OX=9615 GN=RRAS PE=4 SV=1	4.72798	5.85419		1.12621
A0A8I3NKT5	3	28365.5	Large ribosomal subunit protein uL10 OS=Canis lupus familiaris OX=9615 PE=3 SV=1	2.34254	3.46699		1.12444
A0A8I3ML30;A0A8I3MLQ0	NAPA	29463.3	NSF attachment protein alpha OS=Canis lupus familiaris OX=9615 GN=NAPA PE=3 SV=1	0.546161	1.66993		1.12377
A0A8I3Q4T6	OSTN	14536.7	Osteocrin OS=Canis lupus familiaris OX=9615 GN=OSTN PE=4 SV=1	1.19734	2.31665		1.11932
A0A8I3MR96;A0A8I3MS08;A0A8I3MTR6	FERMT2	71335.9	FERM domain containing kindlin 2 OS=Canis lupus familiaris OX=9615 GN=FERMT2 PE=3 SV=1	6.43726	7.55649		1.11923
A0A8I3Q5U9;A0A8I3PZC5;A0A8I3QHC0	PRKG1	78381.3	cGMP-dependent protein kinase OS=Canis lupus familiaris OX=9615 GN=PRKG1 PE=3 SV=1	1.53329	2.64639		1.1131
A0A8I3NBU3;A0A8I3RWW8	SPTBN2	272481	Spectrin beta chain OS=Canis lupus familiaris OX=9615 GN=SPTBN2 PE=3 SV=1	1.63988	2.75283		1.11295
A0A8I3NJB5	GPIHBP1	37567.4	UPAR/Ly6 domain-containing protein OS=Canis lupus familiaris OX=9615 GN=GPIHBP1 PE=4 SV=1	23.1348	24.2463		1.11144
A0A8I3MK67;A0A8I3MM14;Q9TV56	S100A3	24221.6	Protein S100-A4 OS=Canis lupus familiaris OX=9615 GN=S100A3 PE=3 SV=1	4.29493	5.39573		1.1008
A0A8I3MRI2	4	30776.7	RRM domain-containing protein OS=Canis lupus familiaris OX=9615 PE=4 SV=1	2.83547	3.936		1.10054
A0A8I3MVA1;A0A8I3NHL0;A0A8I3S0G1;Q9XSU3	3	15009.6	Large ribosomal subunit protein uL14 OS=Canis lupus familiaris OX=9615 PE=3 SV=1	2.51558	3.61431		1.09873
A0A8I3MBU4	CBL	101350	E3 ubiquitin-protein ligase CBL OS=Canis lupus familiaris OX=9615 GN=CBL PE=4 SV=1	0.852319	1.94209		1.08977
A0A8I3PS42	LOC119868948	47054	Ornithine aminotransferase OS=Canis lupus familiaris OX=9615 GN=LOC119868948 PE=3 SV=1	1.2549	2.34241		1.08751
A0A8I3NGE1;A0A8I3NL10;A0A8I3NVI4	JUP	82819.6	Junction plakoglobin OS=Canis lupus familiaris OX=9615 GN=JUP PE=3 SV=1	2.44431	3.53165		1.08733
A0A8I3MQ36;A0A8I3N098;A0A8I3NBZ5;A0A8I3NC68;A0A8I3NCA7	ANXA6	51995.9	Annexin OS=Canis lupus familiaris OX=9615 GN=ANXA6 PE=3 SV=1	0.944839	2.03178		1.08694
A0A8I3NRT3;A0A8I3NKS3;A0A8I3NRR4;A0A8I3NUU2	F3	40593.8	Tissue factor OS=Canis lupus familiaris OX=9615 GN=F3 PE=3 SV=1	9.66248	10.7472		1.08467
A0A8I3NJ50	FEN1	42966.2	Flap endonuclease 1 OS=Canis lupus familiaris OX=9615 GN=FEN1 PE=3 SV=1	0.707509	1.78804		1.08053
A0A8I3PB81;A0A8I3PFR5;A0A8I3PGE3	KLHL1	75458.2	Kelch like family member 1 OS=Canis lupus familiaris OX=9615 GN=KLHL1 PE=4 SV=1	0.291661	1.37216		1.08049
A0A8I3SCD6;A0A8I3Q1A6;A0A8I3Q3S6;A0A8I3Q7X3	OLA1	45838.8	Obg-like ATPase 1 OS=Canis lupus familiaris OX=9615 GN=OLA1 PE=3 SV=1	13.6706	14.7443		1.07372
A0A8I3PDB6;A0A8I3PEC4;A0A8I3PL35;A0A8I3S4N3	MTMR4	136543	protein-tyrosine-phosphatase OS=Canis lupus familiaris OX=9615 GN=MTMR4 PE=3 SV=1	2.19398	3.26162		1.06763
A0A8I3NN65	PSMD11	44205.2	26S proteasome non-ATPase regulatory subunit 11 OS=Canis lupus familiaris OX=9615 GN=PSMD11 PE=3 SV=1	2.76275	3.82878		1.06603
A0A8I3PF17;A0A8I3PIT7;A0A8I3PIU6;A0A8I3PKG6;A0A8I3PP27;A0A8I3PTR2	JARID2	152935	Jumonji and AT-rich interaction domain containing 2 OS=Canis lupus familiaris OX=9615 GN=JARID2 PE=4 SV=1	1.77575	2.8389		1.06314
E2QXU5	SF3A3	59234.2	Matrin-type domain-containing protein OS=Canis lupus familiaris OX=9615 GN=SF3A3 PE=3 SV=1	0.495821	1.55089		1.05507
A0A8I3P3S6;A0A8I3PAB9;A0A8I3P4G4;A0A8I3NXU3;A0A8I3NZP5	MYL1	21151.1	Myosin light chain 1/3_ skeletal muscle isoform OS=Canis lupus familiaris OX=9615 GN=MYL1 PE=4 SV=1	2.22173	3.27332		1.05158
A0A8I3PUE4;A0A8I3PXQ7	HADHA	83619.8	enoyl-CoA hydratase OS=Canis lupus familiaris OX=9615 GN=HADHA PE=3 SV=1	5.38033	6.42842		1.04809
A0A8I3P034;A0A8I3P8R5;A0A8I3PC29	EPS8	106183	Epidermal growth factor receptor pathway substrate 8 OS=Canis lupus familiaris OX=9615 GN=EPS8 PE=3 SV=1	2.59589	3.64309		1.04719
A0A8I3NAE6;A0A8I3NES9	GCLC	69339.5	Glutamate--cysteine ligase OS=Canis lupus familiaris OX=9615 GN=GCLC PE=3 SV=1	1.97637	3.01829		1.04192
A0A8I3N4R6	ECT2L	104634	Epithelial cell transforming 2 like OS=Canis lupus familiaris OX=9615 GN=ECT2L PE=4 SV=1	0.575518	1.61342		1.0379
A0A8I3NSY2;A0A8I3P0I8;A0A8I3RXP6	PAICS	95541.8	PurE domain-containing protein OS=Canis lupus familiaris OX=9615 GN=PAICS PE=3 SV=1	5.68897	6.7249		1.03593
A0A8I3MQC3;A0A8I3MZK2;A0A8I3PHH5	ALDOA	39575.9	Fructose-bisphosphate aldolase OS=Canis lupus familiaris OX=9615 GN=ALDOA PE=3 SV=1	65.6933	66.7276		1.03437
A0A8I3MSN2;A0A8I3NB45;A0A8I3MVC4	SBF1	213782	SET binding factor 1 OS=Canis lupus familiaris OX=9615 GN=SBF1 PE=3 SV=1	8.21382	9.2467		1.03288
A0A8I3MPU5;A0A8I3N698	BLVRB	23778.5	Biliverdin reductase B OS=Canis lupus familiaris OX=9615 GN=BLVRB PE=4 SV=1	1.62802	2.65727		1.02925
A0A8I3RZV6;A0A8I3P3T0;A0A8I3PB11	TANC2	221886	Tetratricopeptide repeat_ ankyrin repeat and coiled-coil containing 2 OS=Canis lupus familiaris OX=9615 GN=TANC2 PE=3 SV=1	0.879925	1.89931		1.01938
A0A8I3MM38	FBL	33432.9	Fibrillarin OS=Canis lupus familiaris OX=9615 GN=FBL PE=3 SV=1	2.67774	3.69654		1.0188
A0A8I3Q3Z7;A0A8I3SCN7	EIF2S3	67844.9	protein-synthesizing GTPase OS=Canis lupus familiaris OX=9615 GN=EIF2S3 PE=4 SV=1	3.33218	4.33362		1.00144
E2R222	TRIP13	48948.1	Pachytene checkpoint protein 2 homolog OS=Canis lupus familiaris OX=9615 GN=TRIP13 PE=3 SV=1	1.72196	2.72308		1.00112
A0A8I3NV69;A0A8I3NPN0	SF3B2	100230	Splicing factor 3b subunit 2 OS=Canis lupus familiaris OX=9615 GN=SF3B2 PE=4 SV=1	15.8379	16.8379		1.00004
A0A8I3MVD4	ARPC1B	41862.2	Actin-related protein 2/3 complex subunit OS=Canis lupus familiaris OX=9615 GN=ARPC1B PE=3 SV=1	1.79472	2.78382		0.989101
A0A8I3RRY4	KIAA1328	70790.2	KIAA1328 OS=Canis lupus familiaris OX=9615 GN=KIAA1328 PE=4 SV=1	0.618729	1.60535		0.986618
A0A8I3NST4;A0A8I3NT41;A0A8I3PUP9	EIF3H	41452	Eukaryotic translation initiation factor 3 subunit H OS=Canis lupus familiaris OX=9615 GN=EIF3H PE=3 SV=1	3.47211	4.45528		0.983164
A0A8I3PVV6;P24406;A0A8I3PZQ1;A0A8I3N4J8	RHOA	22110.3	Transforming protein RhoA OS=Canis lupus familiaris OX=9615 GN=RHOA PE=3 SV=1	8.0582	9.03891		0.980706
A0A8I3PBC2	UACA	151523	Uveal autoantigen with coiled-coil domains and ankyrin repeats OS=Canis lupus familiaris OX=9615 GN=UACA PE=4 SV=1	1.8515	2.83153		0.980035
A0A8I3PH88;A0A8I3S1K1;A0A8I3S1P4	AGPS	73656.4	Alkylglycerone-phosphate synthase OS=Canis lupus familiaris OX=9615 GN=AGPS PE=3 SV=1	0.300695	1.27427		0.973571
A0A8I3PCT4;A0A8I3PML0;A0A8I3PX29;A0A8I3RWS2;A0A8I3NQH6;A0A8I3NZL6	PSMA1	30264.3	Proteasome subunit alpha type OS=Canis lupus familiaris OX=9615 GN=PSMA1 PE=3 SV=1	11.0057	11.9789		0.973173
A0A8I3MI28;A0A8I3MM11	DRC7	95890.5	Dynein regulatory complex subunit 7 OS=Canis lupus familiaris OX=9615 GN=DRC7 PE=4 SV=1	2.94836	3.917		0.968635
A0A8I3NVI7	SCPEP1	50558.9	Carboxypeptidase OS=Canis lupus familiaris OX=9615 GN=SCPEP1 PE=3 SV=1	1.2506	2.21418		0.963582
A0A8I3S3P1	SPR	28886.2	Sepiapterin reductase OS=Canis lupus familiaris OX=9615 GN=SPR PE=3 SV=1	0.428505	1.3854		0.956893
A0A8I3SBU3;A0A8I3PYY9;A0A8I3NEG9;A0A8I3NG05;A0A8I3NGF5;A0A8I3NS10;Q8MJ47	PPP1CC	57369.8	Serine/threonine-protein phosphatase OS=Canis lupus familiaris OX=9615 GN=PPP1CC PE=3 SV=1	12.1862	13.1378		0.951655
A0A8I3MW76	GUK1	24245.6	guanylate kinase OS=Canis lupus familiaris OX=9615 GN=GUK1 PE=3 SV=1	1.57699	2.52762		0.950633
P49256	LMAN2	40555.9	Vesicular integral-membrane protein VIP36 OS=Canis lupus familiaris OX=9615 GN=LMAN2 PE=1 SV=1	1.14709	2.09662		0.94953
A0A8I3NME1;A0A8I3NS29	RUNX3	45846	Runt-related transcription factor OS=Canis lupus familiaris OX=9615 GN=RUNX3 PE=4 SV=1	0.225112	1.17381		0.948695
P05123;A0A8I3MU06;A0A8I3N0K7	CKM	43381.3	Creatine kinase M-type OS=Canis lupus familiaris OX=9615 GN=CKM PE=1 SV=3	0.957517	1.90415		0.946637
A0A8I3NHK6;Q9TTY1	CANT1	80316.9	Galectin-3-binding protein OS=Canis lupus familiaris OX=9615 GN=CANT1 PE=3 SV=1	1.03456	1.98107		0.946516
A0A8I3RUR7;E2QRY6	NAXE	32266.1	NAD(P)H-hydrate epimerase OS=Canis lupus familiaris OX=9615 GN=NAXE PE=3 SV=1	0.427385	1.37123		0.94385
A0A8I3P5J8	ENDOD1	55784.3	Endonuclease domain containing 1 OS=Canis lupus familiaris OX=9615 GN=ENDOD1 PE=4 SV=1	3.88311	4.82678		0.943674
A0A8I3PKL2;A0A8I3PQ80;A0A8I3S3C0	RBM39	59075.2	RNA binding motif protein 39 OS=Canis lupus familiaris OX=9615 GN=RBM39 PE=4 SV=1	0.300226	1.24348		0.943252
A0A8I3P3X1;A0A8I3S031;A0A8I3S2Y2;A0A8I3NYU1;A0A8I3P1W0	FYN	67032.7	Tyrosine-protein kinase OS=Canis lupus familiaris OX=9615 GN=FYN PE=3 SV=1	1.94106	2.87286		0.9318
A0A8I3NCN3;A0A8I3NHY5;A0A8I3NMS4	CPD	147646	Carboxypeptidase D OS=Canis lupus familiaris OX=9615 GN=CPD PE=3 SV=1	4.67597	5.6065		0.930534
A0A8I3Q010	UMPS	52816.8	Uridine 5'-monophosphate synthase OS=Canis lupus familiaris OX=9615 GN=UMPS PE=3 SV=1	1.63508	2.56069		0.92561
A0A8I3N1J1;A0A8I3RT21;A0A8I3RUH8	P4HA1	61332.5	Prolyl 4-hydroxylase subunit alpha-1 OS=Canis lupus familiaris OX=9615 GN=P4HA1 PE=3 SV=1	1.28507	2.20386		0.918786
A0A8I3MH91;A0A8I3MLE2;A0A8I3RSP3	RARS1	74620.4	Arginine--tRNA ligase_ cytoplasmic OS=Canis lupus familiaris OX=9615 GN=RARS1 PE=3 SV=1	7.88213	8.80039		0.918266
A0A8I3S4Y6	LOC119868838	41777.7	Septin OS=Canis lupus familiaris OX=9615 GN=LOC119868838 PE=3 SV=1	10.8102	11.72		0.90979
A0A8I3PZR7;A0A8I3S743;A0A8I3S750;A0A8I3Q0K6;A0A8I3SCB1	ITGB6	97464.3	Integrin beta OS=Canis lupus familiaris OX=9615 GN=ITGB6 PE=3 SV=1	0.994493	1.89819		0.903702
A0A8I3NS67;A0A8I3NL36	LYPLA2	33982.2	palmitoyl-protein hydrolase OS=Canis lupus familiaris OX=9615 GN=LYPLA2 PE=3 SV=1	0.753066	1.65285		0.899789
A0A8I3ND03	SUGT1	38593.5	Uncharacterized protein OS=Canis lupus familiaris OX=9615 GN=SUGT1 PE=3 SV=1	22.7053	23.6012		0.8959
A0A8I3MVT0	HNRNPL	64703.1	Heterogeneous nuclear ribonucleoprotein L OS=Canis lupus familiaris OX=9615 GN=HNRNPL PE=4 SV=1	6.6202	7.51343		0.893227
A0A8I3MVM5;A0A8I3N4J1	PGK2	45580.2	Phosphoglycerate kinase OS=Canis lupus familiaris OX=9615 GN=PGK2 PE=3 SV=1	0.603312	1.4869		0.883587
A0A8I3P2S6	ANXA11	54772.1	Annexin OS=Canis lupus familiaris OX=9615 GN=ANXA11 PE=3 SV=1	0.176408	1.05762		0.881208
A0A8I3MJR1	GOLPH3	33994.7	Uncharacterized protein OS=Canis lupus familiaris OX=9615 GN=GOLPH3 PE=3 SV=1	1.26792	2.14877		0.880842
A0A8I3RTA0	KIF18B	94180.8	Kinesin-like protein OS=Canis lupus familiaris OX=9615 GN=KIF18B PE=3 SV=1	0.110545	0.99036		0.879814
A0A8I3NRM8;Q8WMS6;A0A8I3NAI2	PPP1CA	38253.5	Serine/threonine-protein phosphatase OS=Canis lupus familiaris OX=9615 GN=PPP1CA PE=3 SV=1	1.36126	2.23684		0.875576
A0A8I3PG30;A0A8I3PG61	LOC102152884	23003.7	Small nuclear ribonucleoprotein Sm D3 OS=Canis lupus familiaris OX=9615 GN=LOC102152884 PE=3 SV=1	5.45347	6.32515		0.871683
A0A8I3PH02;A0A8I3P763;A0A8I3P9R5;A0A8I3PDH1;A0A8I3PF08;A0A8I3PF90;A0A8I3PJ09;A0A8I3PCX2	LARS1	140448	leucine--tRNA ligase OS=Canis lupus familiaris OX=9615 GN=LARS1 PE=3 SV=1	1.63325	2.50412		0.87087
A0A8I3S7T5;A0A8I3Q422;A0A8I3QYF5	EIF4E	24996	Eukaryotic translation initiation factor 4E OS=Canis lupus familiaris OX=9615 GN=EIF4E PE=3 SV=1	1.29881	2.16327		0.864458
A0A8I3N859;A0A8I3N2N2	AHSA1	38464.5	Activator of HSP90 ATPase activity 1 OS=Canis lupus familiaris OX=9615 GN=AHSA1 PE=3 SV=1	0.924214	1.78001		0.855796
A0A8I3PIH4	FKBP9	63607.9	peptidylprolyl isomerase OS=Canis lupus familiaris OX=9615 GN=FKBP9 PE=4 SV=1	1.61883	2.47242		0.85359
A0A8I3PAB5	GFRA3	104101	Uncharacterized protein OS=Canis lupus familiaris OX=9615 GN=GFRA3 PE=3 SV=1	0.452267	1.2957		0.843431
A0A8I3PFP9;A0A8I3P3Q0;A0A8I3P7Q7	EIF6	27759.1	Eukaryotic translation initiation factor 6 OS=Canis lupus familiaris OX=9615 GN=EIF6 PE=3 SV=1	5.13988	5.98234		0.842451
A0A8I3NSE2	COPZ1	13449.8	Coatomer subunit zeta OS=Canis lupus familiaris OX=9615 GN=COPZ1 PE=3 SV=1	1.11193	1.95327		0.84134
A0A8I3N567;A0A8I3N025	SEBOX	69644.3	Vitronectin OS=Canis lupus familiaris OX=9615 GN=SEBOX PE=4 SV=1	12.0054	12.8438		0.838368
A0A8I3NS88;A0A8I3P3Y1	ABCD3	76175.5	ATP binding cassette subfamily D member 3 OS=Canis lupus familiaris OX=9615 GN=ABCD3 PE=3 SV=1	0.142252	0.980392		0.83814
A0A8I3S5Y2;A0A8I3S695;A0A8I3PNF1;A0A8I3Q5G8	DNAH12	457047	Dynein axonemal heavy chain 12 OS=Canis lupus familiaris OX=9615 GN=DNAH12 PE=3 SV=1	1.46681	2.30404		0.837226
O97492	CAT	60139.7	Catalase OS=Canis lupus familiaris OX=9615 GN=CAT PE=1 SV=3	0.560777	1.39691		0.836136
A0A8I3PSI8	AP1M2	48265.8	AP-1 complex subunit mu-2 OS=Canis lupus familiaris OX=9615 GN=AP1M2 PE=3 SV=1	0.724947	1.55908		0.834135
REVERSE18779		30413.3	Reversed Sequence 18779	0.531379	1.36538		0.833998
A0A8I3P605;A0A8I3NNE8;A0A8I3RYX3;A0A8I3NYA9	EEF1D	92194	Elongation factor 1-delta OS=Canis lupus familiaris OX=9615 GN=EEF1D PE=3 SV=1	65.6547	66.4833		0.828637
A0A8I3NER9;A0A8I3N7J5	MCM5	83023.9	DNA replication licensing factor MCM5 OS=Canis lupus familiaris OX=9615 GN=MCM5 PE=3 SV=1	1.96495	2.78085		0.815899
A0A8I3Q5Q6	CCDC63	65433.2	Coiled-coil domain containing 63 OS=Canis lupus familiaris OX=9615 GN=CCDC63 PE=4 SV=1	1.71015	2.52256		0.812414
A0A8I3N087;A0A8I3NBV0;A0A8I3N0G3;A0A8I3MPB3;A0A8I3MTQ2;A0A8I3P8X2	EIF3L	66925.2	Eukaryotic translation initiation factor 3 subunit L OS=Canis lupus familiaris OX=9615 GN=EIF3L PE=3 SV=1	0.755196	1.56603		0.810839
A0A8I3PWX4	CACNA2D3	124341	Calcium voltage-gated channel auxiliary subunit alpha2delta 3 OS=Canis lupus familiaris OX=9615 GN=CACNA2D3 PE=3 SV=1	0.557359	1.36663		0.809269
A0A8I3NJE3	3	26778	14-3-3 protein zeta/delta OS=Canis lupus familiaris OX=9615 PE=3 SV=1	2.42981	3.23339		0.803575
A0A8I3NPX1;A0A8I3RXK2	PSMD6	42781	26S proteasome non-ATPase regulatory subunit 6 OS=Canis lupus familiaris OX=9615 GN=PSMD6 PE=3 SV=1	5.33785	6.1408		0.802954
A0A8I3NRC2;A0A8I3S1C3	ASAP3	75502.4	ArfGAP with SH3 domain_ ankyrin repeat and PH domain 3 OS=Canis lupus familiaris OX=9615 GN=ASAP3 PE=4 SV=1	0.0273756	0.82861		0.801234
A0A8I3Q5C8;A0A8I3QHL6	RAB17	23649	RAB17_ member RAS oncogene family OS=Canis lupus familiaris OX=9615 GN=RAB17 PE=3 SV=1	2.28037	3.07267		0.792294
A0A8I3PII8;A0A8I3PMK0;A0A8I3S2V0	TRIQK	31764.5	Triple QxxK/R motif-containing protein OS=Canis lupus familiaris OX=9615 GN=TRIQK PE=3 SV=1	1.92093	2.7131		0.792176
A0A8I3N0Y4	3	27156.7	Thioredoxin-dependent peroxide reductase_ mitochondrial OS=Canis lupus familiaris OX=9615 PE=3 SV=1	2.20561	2.99691		0.7913
E2RST4;A0A8I3Q5V5	SSBP1	17188.6	Single-stranded DNA-binding protein OS=Canis lupus familiaris OX=9615 GN=SSBP1 PE=3 SV=1	19.1422	19.9332		0.790997
A0A8I3NRK7;A0A8I3NM58	SLC2A1	54443	Solute carrier family 2_ facilitated glucose transporter member 1 OS=Canis lupus familiaris OX=9615 GN=SLC2A1 PE=3 SV=1	8.54609	9.33485		0.788759
A0A8I3NHF6	PLEKHO1	42605.9	Pleckstrin homology domain-containing family O member 1 OS=Canis lupus familiaris OX=9615 GN=PLEKHO1 PE=4 SV=1	0.596651	1.37585		0.779196
A0A8I3N3J9;A0A8I3NYR1;A0A8I3P514;A0A8I3PK18;A0A8I3PA49;A0A8I3MV25;A0A8I3PA26	LOC119881714	41531.9	STI1 domain-containing protein OS=Canis lupus familiaris OX=9615 GN=LOC119881714 PE=3 SV=1	55.2452	56.021		0.775773
A0A8I3MN08;A0A8I3MN32	CLIP2	114493	CAP-Gly domain containing linker protein 2 OS=Canis lupus familiaris OX=9615 GN=CLIP2 PE=4 SV=1	0.281179	1.05574		0.77456
A0A8I3MVT5;A0A8I3NAD6;A0A8I3RTW3	AARS1	109141	Alanine--tRNA ligase OS=Canis lupus familiaris OX=9615 GN=AARS1 PE=3 SV=1	0.492599	1.26432		0.771725
A0A8I3MN63;A0A8I3MSM0;A0A8I3RTL0	UGDH	48257	UDP-glucose 6-dehydrogenase OS=Canis lupus familiaris OX=9615 GN=UGDH PE=3 SV=1	1.44344	2.20646		0.763014
A0A8I3MKD5;A0A8I3MQI6;A0A8I3N5K2;A0A8I3MVB0	ENO3	48126.1	Beta-enolase OS=Canis lupus familiaris OX=9615 GN=ENO3 PE=3 SV=1	6.09615	6.85845		0.762309
A0A8I3NEE6;A0A8I3NFB6	CILK1	66382.9	Ciliogenesis associated kinase 1 OS=Canis lupus familiaris OX=9615 GN=CILK1 PE=4 SV=1	2.32626	3.08596		0.759699
A0A8I3PTG9	ARHGAP1	50415.8	Rho GTPase activating protein 1 OS=Canis lupus familiaris OX=9615 GN=ARHGAP1 PE=4 SV=1	0.752978	1.50543		0.75245
A0A8I3MQ24;A0A8I3N4Z9;A0A8I3RRB1;A0A8I3N4R4	VPS26A	39873.9	VPS26_ retromer complex component A OS=Canis lupus familiaris OX=9615 GN=VPS26A PE=3 SV=1	0.87665	1.62895		0.752302
A0A8I3MPJ5	3	26304.9	Chloride intracellular channel protein OS=Canis lupus familiaris OX=9615 PE=3 SV=1	2.08488	2.83335		0.748468
A0A8I3N328;A0A8I3N4G9;A0A8I3NAS2	ATP6V1C1	44756.5	V-type proton ATPase subunit C OS=Canis lupus familiaris OX=9615 GN=ATP6V1C1 PE=3 SV=1	4.2669	5.01333		0.746431
A0A8I3MCE5;A0A8I3MF18	TBCB	28596.8	Tubulin folding cofactor B OS=Canis lupus familiaris OX=9615 GN=TBCB PE=3 SV=1	2.30154	3.04093		0.739388
A0A8I3RWX2	PSMD11	32857.6	Proteasome 26S subunit_ non-ATPase 11 OS=Canis lupus familiaris OX=9615 GN=PSMD11 PE=4 SV=1	1.95246	2.68986		0.7374
A0A8I3PTI6;A0A8I3PXC5	LHX9	36911.9	LIM/homeobox protein Lhx9 OS=Canis lupus familiaris OX=9615 GN=LHX9 PE=4 SV=1	3.72244	4.45795		0.735506
A0A8I3PGC5	MAP3K3	69506.2	Mitogen-activated protein kinase kinase kinase 3 OS=Canis lupus familiaris OX=9615 GN=MAP3K3 PE=4 SV=1	0.114287	0.846516		0.732229
A0A8I3RUK5	3	21688.4	phosphopyruvate hydratase OS=Canis lupus familiaris OX=9615 PE=3 SV=1	0.420529	1.15059		0.730061
A0A8I3N8Q9;A0A8I3PDZ7	RTCB	54526.2	RNA-splicing ligase RtcB homolog OS=Canis lupus familiaris OX=9615 GN=RTCB PE=3 SV=1	1.9069	2.63517		0.728274
A0A8I3RUG8	FOXP2	76413.3	Forkhead box protein P2 OS=Canis lupus familiaris OX=9615 GN=FOXP2 PE=4 SV=1	0.313513	1.04067		0.727158
P24409;A0A8I3SAT0;A0A8I3PTQ2	RAB10	22797.1	Ras-related protein Rab-10 OS=Canis lupus familiaris OX=9615 GN=RAB10 PE=1 SV=1	2.49954	3.22448		0.724948
A0A8I3N3U8	GRPEL1	25832.7	GrpE protein homolog OS=Canis lupus familiaris OX=9615 GN=GRPEL1 PE=3 SV=1	4.27634	5.00061		0.724273
A0A8I3P101;A0A8I3P485;A0A8I3NTL5	ANKFN1	147953	Ankyrin repeat and fibronectin type III domain containing 1 OS=Canis lupus familiaris OX=9615 GN=ANKFN1 PE=4 SV=1	1.89283	2.6091		0.71627
A0A8I3NUP4	4	36566.1	Uncharacterized protein OS=Canis lupus familiaris OX=9615 PE=4 SV=1	0.353766	1.06865		0.714887
A0A8I3PPR8;A0A8I3RY09	LOC119866711	42331.9	RRM domain-containing protein OS=Canis lupus familiaris OX=9615 GN=LOC119866711 PE=4 SV=1	7.11627	7.82352		0.707252
A0A8I3P187	MACROH2A1	23151.1	Histone H2A OS=Canis lupus familiaris OX=9615 GN=MACROH2A1 PE=3 SV=1	1.49213	2.19827		0.706139
A0A8I3S4F5	4	29823.9	SEA domain-containing protein OS=Canis lupus familiaris OX=9615 PE=4 SV=1	3.67699	4.37909		0.702097
A0A8I3NNQ3;A0A8I3NZF0;A0A8I3PK56	MAP1LC3A	21976.4	Dynein light chain roadblock-type 1 OS=Canis lupus familiaris OX=9615 GN=MAP1LC3A PE=3 SV=1	0.99488	1.68689		0.692014
A0A8I3P779	3	16762.8	Translation initiation factor eIF2B subunit gamma OS=Canis lupus familiaris OX=9615 PE=3 SV=1	2.09969	2.78891		0.689218
A0A8I3MRV5;A0A8I3MW16;A0A8I3MX58	COX4I1	18556.2	Cytochrome c oxidase subunit 4 OS=Canis lupus familiaris OX=9615 GN=COX4I1 PE=3 SV=1	28.2095	28.8914		0.681901
A0A8I3PMI5	4	25726	Polysaccharide biosynthesis domain containing 1 OS=Canis lupus familiaris OX=9615 PE=4 SV=1	1.8349	2.5161		0.681195
A0A8I3NE57;A0A8I3NPB1;A0A8I3NPS0;A0A8I3NSD2;A0A8I3RXH2	OLFM1	17417	Uncharacterized protein OS=Canis lupus familiaris OX=9615 GN=OLFM1 PE=4 SV=1	0.138608	0.817218		0.67861
A0A8I3NFI7	TUBB4A	50042.1	Tubulin beta chain OS=Canis lupus familiaris OX=9615 GN=TUBB4A PE=3 SV=1	0.809777	1.48522		0.67544
A0A8I3RT57	3	10368.9	Proteasome maturation protein OS=Canis lupus familiaris OX=9615 PE=3 SV=1	0	0.675161		0.675161
A0A8I3MHF9;A0A8I3N0J2;A0A8I3MLL6;A0A8I3N0A0	ECE1	92625.7	Endothelin-converting enzyme 1 OS=Canis lupus familiaris OX=9615 GN=ECE1 PE=4 SV=1	0.875155	1.54856		0.673405
A0A8I3Q2G1;A0A8I3QF14;A0A8I3Q2W2;A0A8I3QFD0	KPNA4	58800.6	Importin subunit alpha OS=Canis lupus familiaris OX=9615 GN=KPNA4 PE=3 SV=1	1.97816	2.65011		0.671952
A0A8I3NHU0;A0A8I3NPQ4	STX1B	29510.6	Syntaxin-1B OS=Canis lupus familiaris OX=9615 GN=STX1B PE=3 SV=1	0.535112	1.20321		0.668096
A0A8I3ML02	3	34785.2	Pyruvate kinase OS=Canis lupus familiaris OX=9615 PE=3 SV=1	0.896699	1.56271		0.666012
A0A8I3Q821;A0A8I3PLX2;A0A8I3S5H3;A0A8I3S9G1;A0A8I3S9I1;A0A8I3PMC7;A0A8I3S9S6	LYPLA1	34310.8	Transcription elongation factor OS=Canis lupus familiaris OX=9615 GN=LYPLA1 PE=3 SV=1	5.21076	5.87658		0.665819
A0A8I3P401;A0A8I3P4V5;A0A8I3P8T5;A0A8I3S2S9;A0A8I3S2Q5	CSRP1	22536.1	Cysteine and glycine-rich protein 1 OS=Canis lupus familiaris OX=9615 GN=CSRP1 PE=4 SV=1	4.383	5.0451		0.6621
A0A8I3NLA5;A0A8I3NTR3	STAM	53926.4	Signal transducing adaptor molecule OS=Canis lupus familiaris OX=9615 GN=STAM PE=3 SV=1	6.53947	7.20149		0.662022
A0A8I3MXN6;A0A8I3NAQ9;A0A8I3NAY8;A0A8I3RW21;A0A8I3RW49;A0A8I3NB62;A0A8I3PGD3	SNX2	53246.9	Sorting nexin-2 OS=Canis lupus familiaris OX=9615 GN=SNX2 PE=3 SV=1	0.581801	1.23913		0.657325
A0A8I3NUM6	ABAT	56142.2	4-aminobutyrate aminotransferase_ mitochondrial OS=Canis lupus familiaris OX=9615 GN=ABAT PE=3 SV=1	0.469639	1.12591		0.656272
A0A8I3N9C9;A0A8I3NEJ3;A0A8I3NER6	GNS	56892.3	N-acetylglucosamine-6-sulfatase OS=Canis lupus familiaris OX=9615 GN=GNS PE=3 SV=1	3.64265	4.29638		0.653725
A0A8I3NBM1;A0A8I3N5Q4;F1PAA9;A0A8I3RW00	CDH1	98026.8	Cadherin-1 OS=Canis lupus familiaris OX=9615 GN=CDH1 PE=4 SV=1	5.41226	6.06425		0.65199
A0A8I3S301;A0A8I3P5A9;A0A8I3NVE7	LOC100856782	59934.1	T-complex protein 1 subunit eta OS=Canis lupus familiaris OX=9615 GN=LOC100856782 PE=3 SV=1	6.02855	6.68001		0.651467
A0A8I3P5X2;A0A8I3S0Y4;A0A8I3NKI1	TRA2B	22049.2	RRM domain-containing protein OS=Canis lupus familiaris OX=9615 GN=TRA2B PE=4 SV=1	6.0018	6.64721		0.645403
A0A8I3NVS7	SCP2	55452.6	Sterol carrier protein 2 OS=Canis lupus familiaris OX=9615 GN=SCP2 PE=3 SV=1	0.0653798	0.705867		0.640487
A0A8I3NIJ2;A0A8I3NR37;A0A8I3NU77;A0A8I3P2N2;A0A8I3NR26	PAFAH1B1	47240.4	Platelet-activating factor acetylhydrolase IB subunit alpha OS=Canis lupus familiaris OX=9615 GN=PAFAH1B1 PE=3 SV=1	1.43578	2.076		0.640221
A0A8I3P2D4	DYNLL2	10463.9	Dynein light chain OS=Canis lupus familiaris OX=9615 GN=DYNLL2 PE=3 SV=1	2.46584	3.10441		0.638575
A0A8I3Q921	PBDC1	25167.1	Polysaccharide biosynthesis domain containing 1 OS=Canis lupus familiaris OX=9615 GN=PBDC1 PE=4 SV=1	4.23165	4.86295		0.631293
A0A8I3MP67	ENKUR	29974.8	Enkurin_ TRPC channel interacting protein OS=Canis lupus familiaris OX=9615 GN=ENKUR PE=4 SV=1	4.69686	5.32786		0.631009
A0A8I3NGB7;A0A8I3NM21	ADAMTSL1	197518	ADAMTS like 1 OS=Canis lupus familiaris OX=9615 GN=ADAMTSL1 PE=4 SV=1	0.0519559	0.682914		0.630958
A0A8I3Q0B4;A0A8I3Q3G3;A0A8I3Q895;A0A8I3Q6C2	ITIH4	108506	Inter-alpha-trypsin inhibitor heavy chain 4 OS=Canis lupus familiaris OX=9615 GN=ITIH4 PE=3 SV=1	5.20676	5.8364		0.629637
A0A8I3PJ84;A0A8I3PJS6	KRT18	48238.1	Keratin 18 OS=Canis lupus familiaris OX=9615 GN=KRT18 PE=3 SV=1	10.5467	11.173		0.626264
A0A8I3PU81;A0A8I3S9D9;A0A8I3PUC8	GPD2	81610.2	Glycerol-3-phosphate dehydrogenase OS=Canis lupus familiaris OX=9615 GN=GPD2 PE=3 SV=1	1.13171	1.75746		0.625754
A0A8I3NX47;A0A8I3NTR8;A0A8I3S1D4;A0A8I3S1E8	EIF4G2	113185	Eukaryotic translation initiation factor 4 gamma 2 OS=Canis lupus familiaris OX=9615 GN=EIF4G2 PE=3 SV=1	1.02284	1.64235		0.619509
A0A8I3N7X4;A0A8I3NCH3;A0A8I3NF95;A0A8I3NNL1	DBN1	122393	PDZ and LIM domain protein 7 OS=Canis lupus familiaris OX=9615 GN=DBN1 PE=4 SV=1	4.98031	5.59795		0.617642
A0A8I3PRA8;A0A8I3PV96	KRT86	51375.8	Keratin_ type II cytoskeletal 7 OS=Canis lupus familiaris OX=9615 GN=KRT86 PE=3 SV=1	10.4112	11.0279		0.616729
A0A8I3S176;A0A8I3PEX8	API5	57872.2	Apoptosis inhibitor 5 OS=Canis lupus familiaris OX=9615 GN=API5 PE=3 SV=1	2.13159	2.74479		0.613199
A0A8I3MQ79	ZFYVE26	287424	Zinc finger FYVE domain-containing protein 26 OS=Canis lupus familiaris OX=9615 GN=ZFYVE26 PE=4 SV=1	2.9627	3.57035		0.607647
A0A8I3NJU0;A0A8I3NTW0	4	188970	Fibronectin type-III domain-containing protein OS=Canis lupus familiaris OX=9615 PE=4 SV=1	2.90351	3.51113		0.60762
A0A8I3Q3V0;A0A8I3QV78	PSMD14	34651	Proteasome 26S subunit_ non-ATPase 14 OS=Canis lupus familiaris OX=9615 GN=PSMD14 PE=4 SV=1	0.391868	0.997055		0.605187
A0A8I3S590;A0A8I3S9F9	CAPN1	82271.1	Calpain-1 catalytic subunit OS=Canis lupus familiaris OX=9615 GN=CAPN1 PE=3 SV=1	1.35178	1.95679		0.605017
A0A8I3NHM6;A0A8I3NI48;A0A8I3NNE1;A0A8I3NNT2;A0A8I3NT79;A0A8I3NTM3;A0A8I3NU94	SRCIN1	170062	SRC kinase signaling inhibitor 1 OS=Canis lupus familiaris OX=9615 GN=SRCIN1 PE=4 SV=1	0.514089	1.11663		0.602537
A0A8I3P2E5	NOP56	66583.4	Nucleolar protein 56 OS=Canis lupus familiaris OX=9615 GN=NOP56 PE=3 SV=1	0.555527	1.15306		0.597532
A0A8I3MY98;A0A8I3N128;A0A8I3N1C5;A0A8I3N2E6	CDK2	34028.6	Cyclin-dependent kinase 2 OS=Canis lupus familiaris OX=9615 GN=CDK2 PE=3 SV=1	0.234814	0.827982		0.593168
A0A8I3PPU0;A0A8I3PKD9;A0A8I3Q6X9;A0A8I3S9F0	UCHL5	39572.8	Ubiquitin carboxyl-terminal hydrolase OS=Canis lupus familiaris OX=9615 GN=UCHL5 PE=3 SV=1	0.223466	0.812482		0.589016
A0A8I3MM03	HMGCS1	57821	Hydroxymethylglutaryl-CoA synthase OS=Canis lupus familiaris OX=9615 GN=HMGCS1 PE=3 SV=1	0.862646	1.44828		0.58563
A0A8I3RQP7	RPS9	16684.8	Small ribosomal subunit protein uS4 OS=Canis lupus familiaris OX=9615 GN=RPS9 PE=3 SV=1	2.23517	2.82019		0.585015
A0A8I3NN63;A0A8I3RX51	CPSF7	52221.2	Cleavage and polyadenylation specific factor 7 OS=Canis lupus familiaris OX=9615 GN=CPSF7 PE=3 SV=1	0.401379	0.986157		0.584778
A0A8I3MU96;A0A8I3MWT1	FIS1	16952.7	Mitochondrial fission 1 protein OS=Canis lupus familiaris OX=9615 GN=FIS1 PE=3 SV=1	4.56949	5.15314		0.583646
A0A8I3NS34;A0A8I3MJX6;A0A8I3NCM0;A0A8I3NTF0;A0A8I3PBK6;A0A8I3PZP6	LOC119864623	24657.1	Chromo domain-containing protein OS=Canis lupus familiaris OX=9615 GN=LOC119864623 PE=4 SV=1	4.75856	5.34031		0.581744
A0A8I3NY33	AHCY	48218.3	Adenosylhomocysteinase OS=Canis lupus familiaris OX=9615 GN=AHCY PE=3 SV=1	2.11885	2.70021		0.58136
A0A8I3MTP6;A0A8I3N2S1;A0A8I3RSC8;A0A8I3RSD7	CCAR1	133501	Cell division cycle and apoptosis regulator 1 OS=Canis lupus familiaris OX=9615 GN=CCAR1 PE=4 SV=1	0	0.579477		0.579477
A0A8I3NR52;A0A8I3PR10;A0A8I3NWJ4;A0A8I3NWQ8;A0A8I3P1F4;A0A8I3PUZ9;A0A8I3NY63;A0A8I3PTJ7;A0A8I3P3R6;A0A8I3PT23	DNM1L	83899.2	Dynamin-1-like protein OS=Canis lupus familiaris OX=9615 GN=DNM1L PE=3 SV=1	4.65158	5.21841		0.566837
A0A8I3NFF8;A0A8I3NBE1;A0A8I3NM33	MARS1	102001	Methionine--tRNA ligase_ cytoplasmic OS=Canis lupus familiaris OX=9615 GN=MARS1 PE=3 SV=1	0.448401	1.01428		0.56588
A0A8I3MQQ4;A0A8I3RSS1;A0A8I3RRA7	SLC1A5	57232.2	Amino acid transporter OS=Canis lupus familiaris OX=9615 GN=SLC1A5 PE=3 SV=1	6.12078	6.6798		0.559014
A0A8I3PL33;A0A8I3PH41;A0A8I3S4I0	URB1	257576	URB1 ribosome biogenesis homolog OS=Canis lupus familiaris OX=9615 GN=URB1 PE=4 SV=1	7.43035	7.98837		0.558027
A0A8I3Q3C0;A0A8I3QJ88	PRKAR1A	42378	cAMP-dependent protein kinase type I-alpha regulatory subunit OS=Canis lupus familiaris OX=9615 GN=PRKAR1A PE=3 SV=1	0.0371941	0.590984		0.553789
A0A8I3NKX8;A0A8I3NL42;A0A8I3NLG0;A0A8I3NWY2;A0A8I3RWZ0;A0A8I3NC19	GSPT1	65614.5	Eukaryotic peptide chain release factor GTP-binding subunit OS=Canis lupus familiaris OX=9615 GN=GSPT1 PE=3 SV=1	0.953913	1.50688		0.552968
A0A8I3PAX2	ERP29	29096.6	Endoplasmic reticulum resident protein 29 OS=Canis lupus familiaris OX=9615 GN=ERP29 PE=4 SV=1	17.581	18.1307		0.549714
A0A8I3PAG6;A0A8I3PIB5;A0A8I3PKN8	UBE2A	33868	Uncharacterized protein OS=Canis lupus familiaris OX=9615 GN=UBE2A PE=3 SV=1	2.71813	3.26295		0.544818
A0A8I3S469	MRPS31	43567.6	Small ribosomal subunit protein mS31 OS=Canis lupus familiaris OX=9615 GN=MRPS31 PE=3 SV=1	0.361572	0.905412		0.543841
A0A8I3NB90	TTK	97343.9	TTK protein kinase OS=Canis lupus familiaris OX=9615 GN=TTK PE=4 SV=1	0.434964	0.978772		0.543809
A0A8I3N1U8	PEF1	30273.6	Peflin OS=Canis lupus familiaris OX=9615 GN=PEF1 PE=4 SV=1	1.26479	1.80803		0.543247
A0A8I3MNY3;A0A8I3MTC3	BRD7	74956.3	Bromodomain containing 7 OS=Canis lupus familiaris OX=9615 GN=BRD7 PE=4 SV=1	0.579746	1.1223		0.542552
A0A8I3Q1A2	RBM44	119252	RNA binding motif protein 44 OS=Canis lupus familiaris OX=9615 GN=RBM44 PE=4 SV=1	2.78302	3.31708		0.534065
A0A8I3RTX9;A0A8I3MUE3	KPNA6	60671.8	Importin subunit alpha OS=Canis lupus familiaris OX=9615 GN=KPNA6 PE=3 SV=1	0.448412	0.981685		0.533273
A0A8I3PIM2;A0A8I3PTA2	GFM1	84519.1	Elongation factor G_ mitochondrial OS=Canis lupus familiaris OX=9615 GN=GFM1 PE=3 SV=1	0.215786	0.74901		0.533224
A0A8I3MXF9;A0A8I3N1R6;A0A8I3N505;A0A8I3RU23;A0A8I3RVS6	PICALM	76459.7	Phosphatidylinositol binding clathrin assembly protein OS=Canis lupus familiaris OX=9615 GN=PICALM PE=3 SV=1	0.462535	0.994906		0.532371
P42161	IFNG	19623.6	Interferon gamma OS=Canis lupus familiaris OX=9615 GN=IFNG PE=2 SV=2	0.978956	1.51105		0.532094
A0A8I3NGQ0	3	45917.5	Adapter molecule crk OS=Canis lupus familiaris OX=9615 PE=3 SV=1	1.45228	1.98388		0.531607
A0A8I3NDY4	LOC111096475	359409	Vitellogenin domain-containing protein OS=Canis lupus familiaris OX=9615 GN=LOC111096475 PE=4 SV=1	1.51388	2.04415		0.530271
A0A8I3S463	UPF1	125787	UPF1 RNA helicase and ATPase OS=Canis lupus familiaris OX=9615 GN=UPF1 PE=3 SV=1	0.611797	1.14178		0.529984
A0A8I3SAK1	PGLS	27785	6-phosphogluconolactonase OS=Canis lupus familiaris OX=9615 GN=PGLS PE=3 SV=1	0.173769	0.703382		0.529613
A0A8I3S0K8	YWHAE	25674.2	14-3-3 protein epsilon OS=Canis lupus familiaris OX=9615 GN=YWHAE PE=3 SV=1	15.9626	16.492		0.529386
A0A8I3PT69;A0A8I3PVV9	GRB2	25320.4	Growth factor receptor bound protein 2 OS=Canis lupus familiaris OX=9615 GN=GRB2 PE=4 SV=1	1.37232	1.89966		0.527347
A0A8I3NPG1;A0A8I3NED7;A0A8I3NPM1	ACP6	49007.1	acid phosphatase OS=Canis lupus familiaris OX=9615 GN=ACP6 PE=3 SV=1	0.08868	0.614253		0.525573
A0A8I3MNM8	TUBAL3	50659.2	Tubulin alpha chain OS=Canis lupus familiaris OX=9615 GN=TUBAL3 PE=3 SV=1	0.614647	1.13921		0.52456
A0A8I3N5M5;A0A8I3NDP0;A0A8I3NED4;A0A8I3NHB4;A0A8I3RVQ4;A0A8I3NHH8	ALDH7A1	57177.3	aldehyde dehydrogenase (NAD(+)) OS=Canis lupus familiaris OX=9615 GN=ALDH7A1 PE=3 SV=1	0.812144	1.33277		0.520625
A0A8I3MDS4	SERPINE1	45406.5	Plasminogen activator inhibitor 1 OS=Canis lupus familiaris OX=9615 GN=SERPINE1 PE=3 SV=1	1.1288	1.64782		0.519021
A0A8I3N2K8	ACTN2	104418	Actinin alpha 2 OS=Canis lupus familiaris OX=9615 GN=ACTN2 PE=3 SV=1	3.03449	3.55241		0.517924
A0A8I3RZR2;Q7YQC6;A0A8I3NQV2;A0A8I3NQW2	HSP70	73436	Heat shock protein 70 OS=Canis lupus familiaris OX=9615 GN=HSP70 PE=3 SV=1	10.9197	11.4367		0.517033
A0A8I3N290;A0A8I3MV20;A0A8I3N0N8;A0A8I3N274;A0A8I3N1Y9;A0A8I3N8S4;A0A8I3RTV3;A0A8I3RVH6	PPP6R3	97544.7	Protein phosphatase 6 regulatory subunit 3 OS=Canis lupus familiaris OX=9615 GN=PPP6R3 PE=3 SV=1	0.521196	1.03391		0.51271
A0A8I3MH27	3	50968.8	Heat shock protein HSP 90-beta OS=Canis lupus familiaris OX=9615 PE=3 SV=1	0.580053	1.09099		0.510942
A0A8I3NU20;A0A8I3NWT1;Q0X0E5	CYB5R3	34079.6	NADH-cytochrome b5 reductase OS=Canis lupus familiaris OX=9615 GN=CYB5R3 PE=3 SV=1	0.21237	0.7208		0.50843
A0A8I3N3N7;A0A8I3N6I6;A0A8I3RU41;A0A8I3RU45	3	29712.9	SEC22 homolog B_ vesicle trafficking protein OS=Canis lupus familiaris OX=9615 PE=3 SV=1	1.15407	1.65619		0.50212
A0A8I3MC30;A0A8I3MB70;A0A8I3RQY4	RPS5	23047.5	Small ribosomal subunit protein uS7 OS=Canis lupus familiaris OX=9615 GN=RPS5 PE=3 SV=1	3.66366	4.16536		0.501699
A0A8I3Q5B8;A0A8I3Q622;A0A8I3PY25;A0A8I3SBL9;A0A8I3PZU2	KIF20B	225028	Kinesin family member 20B OS=Canis lupus familiaris OX=9615 GN=KIF20B PE=3 SV=1	8.39899	8.89737		0.498384
A0A8I3P5Y3;A0A8I3PE70;A0A8I3PIS0	COPS4	46554	COP9 signalosome complex subunit 4 OS=Canis lupus familiaris OX=9615 GN=COPS4 PE=3 SV=1	1.0245	1.52219		0.497683
A0A8I3NFX0;A0A8I3NUB8;A0A8I3NUE6;A0A8I3NUA5;A0A8I3RXT8	ADCY8	141069	Adenylate cyclase type 8 OS=Canis lupus familiaris OX=9615 GN=ADCY8 PE=3 SV=1	0.0379792	0.534763		0.496784
A0A8I3PMT5;A0A8I3Q637	SLC4A7	128124	Anion exchange protein OS=Canis lupus familiaris OX=9615 GN=SLC4A7 PE=3 SV=1	0.274109	0.768409		0.4943
A0A8I3Q111	PARK7	20182.3	protein deglycase OS=Canis lupus familiaris OX=9615 GN=PARK7 PE=3 SV=1	2.51027	3.00225		0.49198
A0A8I3PHM1;A0A8I3S1R1	BAG1	49658	BAG family molecular chaperone regulator 1 OS=Canis lupus familiaris OX=9615 GN=BAG1 PE=4 SV=1	1.08247	1.57372		0.491255
O18740;A0A8I3NNW0	KRT9	77038.7	Keratin_ type I cytoskeletal 9 OS=Canis lupus familiaris OX=9615 GN=KRT9 PE=3 SV=1	69.5552	70.0411		0.485887
A0A8I3PJD5;A0A8I3PNV6	BAK1	26945.6	BCL2 antagonist/killer 1 OS=Canis lupus familiaris OX=9615 GN=BAK1 PE=3 SV=1	4.25172	4.73754		0.485818
A0A8I3MAM2	EIF3L	55561.4	Eukaryotic translation initiation factor 3 subunit L OS=Canis lupus familiaris OX=9615 GN=EIF3L PE=3 SV=1	0.452117	0.937546		0.485429
A0A8I3SAM4	ZDHHC8	84670.8	Palmitoyltransferase OS=Canis lupus familiaris OX=9615 GN=ZDHHC8 PE=3 SV=1	0.32105	0.804858		0.483807
A0A8I3NFJ1;A0A8I3NGC4	CWH43	70657.6	Cell wall biogenesis 43 C-terminal homolog OS=Canis lupus familiaris OX=9615 GN=CWH43 PE=4 SV=1	11.9252	12.4087		0.483536
A0A8I3NDR4;A0A8I3NBN3	LOC476006	23938.4	Glutathione S-transferase OS=Canis lupus familiaris OX=9615 GN=LOC476006 PE=3 SV=1	2.94066	3.42347		0.482809
A0A8I3NNH1;A0A8I3NNJ1	XPO1	124283	Exportin 1 OS=Canis lupus familiaris OX=9615 GN=XPO1 PE=3 SV=1	6.32309	6.8055		0.48241
A0A8I3QHB2	3	25888.3	60 kDa heat shock protein_ mitochondrial OS=Canis lupus familiaris OX=9615 PE=3 SV=1	0.998807	1.48006		0.481254
A0A8I3P993;F1PV40	ISY1	32739.9	ISY1 splicing factor homolog OS=Canis lupus familiaris OX=9615 GN=ISY1 PE=3 SV=1	5.01601	5.49548		0.479467
A0A8I3NXV8;A0A8I3PGQ5;A0A8I3P9V5;A0A8I3S3Z7	AFG2A	95080.9	Uncharacterized protein OS=Canis lupus familiaris OX=9615 GN=AFG2A PE=4 SV=1	1.05607	1.5301		0.474036
A0A8I3PHS6	PHACTR1	15386.6	Phosphatase and actin regulator OS=Canis lupus familiaris OX=9615 GN=PHACTR1 PE=3 SV=1	0	0.468023		0.468023
A0A8I3P9P2;A0A8I3P1K7	HOOK3	44685	Protein farnesyltransferase/geranylgeranyltransferase type-1 subunit alpha OS=Canis lupus familiaris OX=9615 GN=HOOK3 PE=3 SV=1	0.73943	1.20723		0.467804
A0A8I3MMJ8;A0A8I3MXZ7;A0A8I3MW25;A0A8I3NA64;A0A8I3MML3	PGM1	59813.4	Phosphoglucomutase-1 OS=Canis lupus familiaris OX=9615 GN=PGM1 PE=3 SV=1	7.23833	7.7046		0.466271
A0A8I3ME57;A0A8I3MEG2;A0A8I3MQ11;A0A8I3MZA5	USP14	52852.3	Ubiquitin carboxyl-terminal hydrolase OS=Canis lupus familiaris OX=9615 GN=USP14 PE=3 SV=1	24.3952	24.8573		0.462122
A0A8I3PAH6;A0A8I3PF99	DIS3	102631	DIS3 homolog_ exosome endoribonuclease and 3'-5' exoribonuclease OS=Canis lupus familiaris OX=9615 GN=DIS3 PE=3 SV=1	2.8052	3.26709		0.461889
A0A8I3MH35	PAFAH1B3	25965.5	Platelet-activating factor acetylhydrolase IB subunit alpha1 OS=Canis lupus familiaris OX=9615 GN=PAFAH1B3 PE=3 SV=1	0.478121	0.938748		0.460627
A0A8I3MWB8	RCC2	56762	Regulator of chromosome condensation 2 OS=Canis lupus familiaris OX=9615 GN=RCC2 PE=4 SV=1	0.23862	0.695543		0.456924
A0A8I3PRS5;A0A8I3PRZ0;A0A8I3PS36;A0A8I3PWE9	DAO	46256.8	D-amino acid oxidase OS=Canis lupus familiaris OX=9615 GN=DAO PE=3 SV=1	3.82639	4.28283		0.456441
A0A8I3S0I0	SKIC3	177382	SKI3 subunit of superkiller complex OS=Canis lupus familiaris OX=9615 GN=SKIC3 PE=4 SV=1	0.122699	0.578074		0.455376
A0A8I3N997	PABPC4	69692.8	Polyadenylate-binding protein OS=Canis lupus familiaris OX=9615 GN=PABPC4 PE=3 SV=1	1.34137	1.79545		0.454082
A0A8I3MEZ7	CAPNS1	29486.1	Calpain small subunit 1 OS=Canis lupus familiaris OX=9615 GN=CAPNS1 PE=4 SV=1	0.511027	0.964842		0.453815
A0A8I3NE02	LSM2	10948.6	U6 snRNA-associated Sm-like protein LSm2 OS=Canis lupus familiaris OX=9615 GN=LSM2 PE=3 SV=1	5.43786	5.88275		0.444899
A0A8I3Q9M3;A0A8I3Q9M8;A0A8I3QAI6	DNPEP	54769.4	Aspartyl aminopeptidase OS=Canis lupus familiaris OX=9615 GN=DNPEP PE=3 SV=1	0.723696	1.16759		0.443895
A0A8I3QAR5	C30H15orf48	25377	Normal mucosa of esophagus specific 1 OS=Canis lupus familiaris OX=9615 GN=C30H15orf48 PE=4 SV=1	5.073	5.51303		0.440033
A0A8I3MFE6	3	26773.3	Proteasome 20S subunit alpha 1 OS=Canis lupus familiaris OX=9615 PE=3 SV=1	5.25987	5.69853		0.438662
A0A8I3Q6L5	EHD4	61457.4	EH domain containing 4 OS=Canis lupus familiaris OX=9615 GN=EHD4 PE=4 SV=1	0.617714	1.05176		0.434044
A0A8I3PCW6;A0A8I3PF86;A0A8I3PR17;A0A8I3RUC8	LSM3	11845.4	U6 snRNA-associated Sm-like protein LSm3 OS=Canis lupus familiaris OX=9615 GN=LSM3 PE=3 SV=1	10.3189	10.7496		0.430627
A0A8I3NCE7;A0A8I3NCS5	SCAMP3	38626.2	Secretory carrier-associated membrane protein OS=Canis lupus familiaris OX=9615 GN=SCAMP3 PE=3 SV=1	0.584711	1.01478		0.430069
A0A8I3NSK1;A0A8I3NTE0;P56590;A0A8I3P112;A0A8I3RZY7;P56592	CYP1A1	55698.3	Cytochrome P450 1A OS=Canis lupus familiaris OX=9615 GN=CYP1A1 PE=3 SV=1	0.289881	0.71831		0.428429
REVERSE33299		62610.9	Reversed Sequence 33299	1.78691	2.2149		0.427992
A0A8I3NBG5	ZNF830	41712.3	Zinc finger protein 830 OS=Canis lupus familiaris OX=9615 GN=ZNF830 PE=4 SV=1	0.823069	1.24622		0.423151
A0A8I3PHS5;A0A8I3PHV9	PFN2	48347.9	Profilin OS=Canis lupus familiaris OX=9615 GN=PFN2 PE=3 SV=1	1.43646	1.85517		0.418712
A0A8I3NI68;A0A8I3NM93;A0A8I3NSV7;A0A8I3NUS9;A0A8I3NY55	ENPP7	35338.6	Ectonucleotide pyrophosphatase/phosphodiesterase 7 OS=Canis lupus familiaris OX=9615 GN=ENPP7 PE=4 SV=1	2.00489	2.42165		0.416753
A0A8I3RZB3	DDX56	84780.8	DEAD-box helicase 56 OS=Canis lupus familiaris OX=9615 GN=DDX56 PE=4 SV=1	0.543259	0.958647		0.415388
A0A8I3Q5S1;A0A8I3QMF1;Q5XFN2;A0A8I3Q9T3	DES	54593.1	Desmin OS=Canis lupus familiaris OX=9615 GN=DES PE=3 SV=1	5.97378	6.38643		0.412647
A0A8I3PHU5;A0A8I3S4C9;A0A8I3NGU1;A0A8I3NJA0;A0A8I3RWT5;A0A8I3RWT9;A0A8I3RYS3;A0A8I3RYZ1	ILF3	77042.7	Interleukin enhancer binding factor 3 OS=Canis lupus familiaris OX=9615 GN=ILF3 PE=4 SV=1	5.07235	5.48459		0.412243
A0A8I3MHP2	3	11074.9	40S ribosomal protein S3a OS=Canis lupus familiaris OX=9615 PE=3 SV=1	0.743411	1.14941		0.406004
A0A8I3NCU8;A0A8I3ND45;A0A8I3NP96;A0A8I3NQ40	DNM3	99002.3	dynamin GTPase OS=Canis lupus familiaris OX=9615 GN=DNM3 PE=3 SV=1	9.07655	9.48244		0.405893
A0A8I3MU85;A0A8I3RTN2	TIMM50	40507.2	Mitochondrial import inner membrane translocase subunit TIM50 OS=Canis lupus familiaris OX=9615 GN=TIMM50 PE=3 SV=1	0.405094	0.803411		0.398317
A0A8I3MIJ2;A0A8I3MR76;A0A8I3RR18	SAE1	38782	SUMO-activating enzyme subunit 1 OS=Canis lupus familiaris OX=9615 GN=SAE1 PE=3 SV=1	0.0382955	0.436531		0.398235
A0A8I3P9T0;A0A8I3PJ00;A0A8I3PJ81;A0A8I3PAK0;A0A8I3PCW7	GMPS	95844.9	GMP synthase (glutamine-hydrolyzing) OS=Canis lupus familiaris OX=9615 GN=GMPS PE=4 SV=1	2.64103	3.03838		0.397353
A0A8I3P338;A0A8I3PF96;A0A8I3PHH2;A0A8I3PJR0;A0A8I3S1Q3;A0A8I3Q676;A0A8I3QBK9;A0A8I3QQT3;A0A8I3SCX7	STK24	48416.9	non-specific serine/threonine protein kinase OS=Canis lupus familiaris OX=9615 GN=STK24 PE=3 SV=1	1.71393	2.10719		0.393255
A0A5F4CIE3;A0A8I3N3A0;A0A8I3NUT4;A0A8I3NYC7;A0A8I3NZV6;A0A8I3PGL5;A0A8I3PQ44;A0A8I3PT67;A0A8I3PW10;A0A8I3S8M0;A0A8I3S9E1;A0A8I3P6J5;A0A8I3N9J8;A0A8I3NEW3	H2AC15	14119.5	Histone H2A OS=Canis lupus familiaris OX=9615 GN=H2AC15 PE=3 SV=1	11.0936	11.4866		0.393023
A0A8I3N7Y8;A0A8I3NA14	ANXA10	37317.2	Annexin A10 OS=Canis lupus familiaris OX=9615 GN=ANXA10 PE=3 SV=1	1.36787	1.76047		0.392601
A0A8I3P680;A0A8I3PGJ5	PDCD10	24219.8	Programmed cell death 10 OS=Canis lupus familiaris OX=9615 GN=PDCD10 PE=3 SV=1	0.211179	0.603397		0.392218
A0A8I3NII5;A0A8I3N4X4;A0A8I3N6D7;A0A8I3N760	ALDOC	39740.9	Fructose-bisphosphate aldolase OS=Canis lupus familiaris OX=9615 GN=ALDOC PE=3 SV=1	2.71905	3.1084		0.389347
A0A8I3NZT1	VSNL1	22313.5	Visinin-like protein 1 OS=Canis lupus familiaris OX=9615 GN=VSNL1 PE=3 SV=1	0.866023	1.25418		0.388154
A1E2V0	BIRC3	69251.9	Baculoviral IAP repeat-containing protein 3 OS=Canis lupus familiaris OX=9615 GN=BIRC3 PE=2 SV=1	0.286502	0.671898		0.385396
A0A8I3NX04;A0A8I3P3B7;A0A8I3P7R5	HSD17B12	34559.3	Very-long-chain 3-oxoacyl-CoA reductase OS=Canis lupus familiaris OX=9615 GN=HSD17B12 PE=3 SV=1	0.244925	0.628015		0.38309
A0A8I3Q9C4;A0A8I3SCJ2	USP53	127394	Ubiquitin specific peptidase 53 OS=Canis lupus familiaris OX=9615 GN=USP53 PE=3 SV=1	0.330132	0.708152		0.378021
A0A8I3NFR4	UNC13B	480253	Unc-13 homolog B OS=Canis lupus familiaris OX=9615 GN=UNC13B PE=4 SV=1	0.132887	0.510519		0.377633
A0A8I3NF08	LSM1	15179.4	U6 snRNA-associated Sm-like protein LSm1 OS=Canis lupus familiaris OX=9615 GN=LSM1 PE=3 SV=1	0.673117	1.0504		0.377282
A0A8I3RT50;A0A8I3MNA5;A0A8I3N9R0;A0A8I3NS77;A0A8I3NSI6;A0A8I3NZ52;A0A8I3NZY3;A0A8I3P440;A0A8I3S168	ACTN1	108380	Alpha-actinin-1 OS=Canis lupus familiaris OX=9615 GN=ACTN1 PE=3 SV=1	1.44562	1.82262		0.376996
A0A8I3MV62;A0A8I3N1N0;A0A8I3N1N9;A0A8I3N1Q8	TNFAIP8	24866.9	Tumor necrosis factor alpha-induced protein 8 OS=Canis lupus familiaris OX=9615 GN=TNFAIP8 PE=3 SV=1	2.74483	3.12049		0.375658
A0A8I3PCA9;Q5TJF7	RXRB	58272.9	Retinoid X receptor beta OS=Canis lupus familiaris OX=9615 GN=RXRB PE=3 SV=1	2.75157	3.12602		0.374444
A0A8I3Q831;A0A8I3QSE4;A0A8I3Q2Z2	PLCD1	89108.6	Phosphoinositide phospholipase C OS=Canis lupus familiaris OX=9615 GN=PLCD1 PE=4 SV=1	1.68036	2.05458		0.37422
A0A8I3MF21	SNRNP70	51568.7	U1 small nuclear ribonucleoprotein 70 kDa OS=Canis lupus familiaris OX=9615 GN=SNRNP70 PE=4 SV=1	2.83224	3.20632		0.374077
A0A8I3MKT2;A0A8I3MUT2	RABEP1	99646.4	Rabaptin_ RAB GTPase binding effector protein 1 OS=Canis lupus familiaris OX=9615 GN=RABEP1 PE=3 SV=1	7.69072	8.05979		0.369068
A0A8I3S9F6	GLS	84105.9	glutaminase OS=Canis lupus familiaris OX=9615 GN=GLS PE=3 SV=1	1.2633	1.62238		0.359078
A0A8I3MAD7	GNAO1	83905.2	Guanine nucleotide-binding protein G(o) subunit alpha OS=Canis lupus familiaris OX=9615 GN=GNAO1 PE=4 SV=1	0.0181767	0.374195		0.356018
A0A8I3NI39	NEFL	61588.7	Neurofilament light polypeptide OS=Canis lupus familiaris OX=9615 GN=NEFL PE=3 SV=1	0.502902	0.855645		0.352743
A0A8I3NXE8	KRT15	53235.5	Keratin_ type I cytoskeletal 19 OS=Canis lupus familiaris OX=9615 GN=KRT15 PE=3 SV=1	17.0461	17.3975		0.351355
A0A8I3MM06;A0A8I3MTN5;A0A8I3MV64;A0A8I3RTC0	FERMT2	74938.9	FERM domain containing kindlin 2 OS=Canis lupus familiaris OX=9615 GN=FERMT2 PE=3 SV=1	0.468032	0.81633		0.348298
A0A8I3P071;A0A8I3P3A5;A0A8I3P5K9;A0A8I3P8F2;A0A8I3P8L8;A0A8I3PDN0;A0A8I3S1I6;A0A8I3S4B8	DCTN1	139550	Dynactin subunit 1 OS=Canis lupus familiaris OX=9615 GN=DCTN1 PE=3 SV=1	1.26736	1.61346		0.346096
A0A8I3MHG7	C1QBP	47236.5	Complement component 1 Q subcomponent-binding protein_ mitochondrial OS=Canis lupus familiaris OX=9615 GN=C1QBP PE=3 SV=1	1.01965	1.36552		0.345872
A0A8I3NZ11	CEP135	134346	Centrosomal protein 135 OS=Canis lupus familiaris OX=9615 GN=CEP135 PE=3 SV=1	4.6052	4.94907		0.343879
A0A8I3NXJ4;A0A8I3RZH4;A0A8I3P907	SEPHS1	42913.5	Selenide_ water dikinase 1 OS=Canis lupus familiaris OX=9615 GN=SEPHS1 PE=3 SV=1	6.87215	7.21179		0.339643
A0A8I3MLQ5	LOC106557472	52207.6	Uncharacterized protein OS=Canis lupus familiaris OX=9615 GN=LOC106557472 PE=3 SV=1	0.668743	1.00821		0.339465
A0A8I3PB19;A0A8I3PGV1	NAA25	113317	N-alpha-acetyltransferase 25_ NatB auxiliary subunit OS=Canis lupus familiaris OX=9615 GN=NAA25 PE=3 SV=1	0.0220208	0.358615		0.336594
A0A8I3N3C4	THUMPD1	40426.6	THUMP domain containing 1 OS=Canis lupus familiaris OX=9615 GN=THUMPD1 PE=4 SV=1	0.25399	0.590096		0.336107
A0A8I3PHG5;A0A8I3PI29;A0A8I3PMT4;A0A8I3PRS0	TEAD4	94619.8	TEA domain-containing protein OS=Canis lupus familiaris OX=9615 GN=TEAD4 PE=4 SV=1	0.197874	0.533131		0.335257
A0A8I3NWE5;A0A8I3P2Y9	EIF1	12846.6	Eukaryotic translation initiation factor 1 OS=Canis lupus familiaris OX=9615 GN=EIF1 PE=3 SV=1	5.24282	5.57378		0.330969
A0A8I3NHF0;A0A8I3NI91;A0A8I3NK61;A0A8I3NKE0;A0A8I3NVU7;A0A8I3NA01;A0A8I3NKK1	EML5	222676	EMAP like 5 OS=Canis lupus familiaris OX=9615 GN=EML5 PE=3 SV=1	7.20481	7.53533		0.330518
A0A8I3P799;A0A8I3PFF5;A0A8I3P7R4	FUBP3	61754.5	Far upstream element binding protein 3 OS=Canis lupus familiaris OX=9615 GN=FUBP3 PE=4 SV=1	1.62524	1.95295		0.32771
A0A8I3MZ21;A0A8I3PDP4;A0A8I3RTL2;A0A8I3P6T0;A0A8I3PG06;A0A8I3S1D9	RAB3C	31565.7	Ras-related protein Rab-3 OS=Canis lupus familiaris OX=9615 GN=RAB3C PE=3 SV=1	3.00337	3.32615		0.322777
A0A8I3PMB7	APEH	82927	Acylamino-acid-releasing enzyme OS=Canis lupus familiaris OX=9615 GN=APEH PE=4 SV=1	0.66606	0.987135		0.321074
A0A8I3NTA9	VPS35	83836.5	Vacuolar protein sorting-associated protein 35 OS=Canis lupus familiaris OX=9615 GN=VPS35 PE=3 SV=1	18.7819	19.1027		0.320741
A0A8I3PQ87	NAT10	116651	RNA cytidine acetyltransferase OS=Canis lupus familiaris OX=9615 GN=NAT10 PE=3 SV=1	0.523641	0.843956		0.320314
A0A8I3NR61;A0A8I3RXQ8;P63091;A0A8I3NFU9;A0A8I3S0G6	GNAS	105947	Guanine nucleotide-binding protein G(s) subunit alpha OS=Canis lupus familiaris OX=9615 GN=GNAS PE=3 SV=1	0.16589	0.484514		0.318625
A0A8I3MZJ6;A0A8I3RUE7	TINAGL1	51838	Tubulointerstitial nephritis antigen like 1 OS=Canis lupus familiaris OX=9615 GN=TINAGL1 PE=3 SV=1	1.05921	1.37588		0.316671
Q9ZZ58	MT-ND4	52266.5	NADH-ubiquinone oxidoreductase chain 4 OS=Canis lupus familiaris OX=9615 GN=MT-ND4 PE=3 SV=1	0.00402364	0.319298		0.315274
A0A8I3PVX1;A0A8I3PVY7	ADPGK	51841.2	ADP dependent glucokinase OS=Canis lupus familiaris OX=9615 GN=ADPGK PE=4 SV=1	0.941628	1.25687		0.315242
A0A8I3N3N1;A0A8I3N8R0;A0A8I3RVJ1	PDXDC1	103605	Pyridoxal dependent decarboxylase domain containing 1 OS=Canis lupus familiaris OX=9615 GN=PDXDC1 PE=3 SV=1	0.875265	1.19045		0.315182
A0A8I3Q524;A0A8I3PXD4;A0A8I3Q195;A0A8I3Q1H4;A0A8I3QHI7;A0A8I3PZR3;A0A8I3QQ71	PABPC1	94571.8	Polyadenylate-binding protein OS=Canis lupus familiaris OX=9615 GN=PABPC1 PE=3 SV=1	14.4776	14.791		0.313403
A0A8I3PMH5;A0A8I3S8G6;A0A8I3PKT8	TASOR	163346	Transcription activation suppressor OS=Canis lupus familiaris OX=9615 GN=TASOR PE=3 SV=1	0.172754	0.483763		0.311009
A0A8I3NXE6	LOC106559872	32466.1	40S ribosomal protein S6 OS=Canis lupus familiaris OX=9615 GN=LOC106559872 PE=3 SV=1	4.07355	4.38439		0.310839
A0A8I3NCI2;A0A8I3ND36	AP2B1	106604	AP complex subunit beta OS=Canis lupus familiaris OX=9615 GN=AP2B1 PE=3 SV=1	0.45283	0.763662		0.310832
A0A8I3PKC9;A0A8I3PPD2;A0A8I3PPT8;A0A8I3PQS0;A0A8I3PR39;A0A8I3PRI2;A0A8I3PVI0	KDM2B	153901	[histone H3]-dimethyl-L-lysine(36) demethylase OS=Canis lupus familiaris OX=9615 GN=KDM2B PE=3 SV=1	2.63696	2.94073		0.303772
A0A8I3NHM7	LOC119865194	13569.9	Small ribosomal subunit protein uS10 OS=Canis lupus familiaris OX=9615 GN=LOC119865194 PE=3 SV=1	1.57909	1.88191		0.302814
A0A8I3N336;A0A8I3N9K2;A0A8I3RVJ5;A0A8I3RXE1	TOM1	48820.8	Target of myb1 membrane trafficking protein OS=Canis lupus familiaris OX=9615 GN=TOM1 PE=3 SV=1	1.21611	1.51743		0.301318
A0A8I3PAA2	NT5DC1	51876.5	5'-nucleotidase domain containing 1 OS=Canis lupus familiaris OX=9615 GN=NT5DC1 PE=3 SV=1	0.0635501	0.36433		0.30078
A0A8I3NTL8;A0A8I3NVL0;A0A8I3NVP7;A0A8I3P238;A0A8I3RXY6	MYO1C	118777	Myosin IC OS=Canis lupus familiaris OX=9615 GN=MYO1C PE=3 SV=1	3.4559	3.75476		0.298867
A0A8I3NCM7;A0A8I3NCN6;A0A8I3NH29;A0A8I3NIZ2;A0A8I3NMA8;A0A8I3NXS1;A0A8I3RZG3	RUNX2	56349.5	Runt-related transcription factor OS=Canis lupus familiaris OX=9615 GN=RUNX2 PE=4 SV=1	0.057359	0.355369		0.29801
A0A8I3P5Z4	3	12996.9	T-complex protein 1 subunit beta OS=Canis lupus familiaris OX=9615 PE=3 SV=1	0.0171543	0.310487		0.293333
A0A8I3P8N1	CMBL	28400.5	Carboxymethylenebutenolidase homolog OS=Canis lupus familiaris OX=9615 GN=CMBL PE=3 SV=1	0.34082	0.633724		0.292904
A0A8I3RTC9;A0A8I3MM45;A0A8I3MK94	PAFAH1B2	25712.4	Platelet-activating factor acetylhydrolase IB subunit alpha2 OS=Canis lupus familiaris OX=9615 GN=PAFAH1B2 PE=3 SV=1	1.44357	1.73447		0.290895
A0A8I3S4W3	4	26591	Glutathione transferase OS=Canis lupus familiaris OX=9615 PE=4 SV=1	0.0599621	0.348127		0.288165
A0A8I3QB74;A0A8I3SCS1	TWF2	28968.8	Twinfilin actin binding protein 2 OS=Canis lupus familiaris OX=9615 GN=TWF2 PE=3 SV=1	2.03324	2.31973		0.286494
A0A8I3NBI2	PSMC3IP	24972.4	Homologous-pairing protein 2 homolog OS=Canis lupus familiaris OX=9615 GN=PSMC3IP PE=3 SV=1	0.191322	0.477769		0.286447
A0A8I3PCV3	ETF1	49259.1	Eukaryotic peptide chain release factor subunit 1 OS=Canis lupus familiaris OX=9615 GN=ETF1 PE=3 SV=1	8.36495	8.64892		0.283977
A0A8I3PGW1;A0A8I3S1J1	SHMT1	49962.7	Serine hydroxymethyltransferase OS=Canis lupus familiaris OX=9615 GN=SHMT1 PE=3 SV=1	1.70417	1.98799		0.283827
A0A8I3NGK1;A0A8I3NKM7	NXN	52683.1	Nucleoredoxin OS=Canis lupus familiaris OX=9615 GN=NXN PE=3 SV=1	2.32439	2.60732		0.28293
A0A8I3QC65	3	6193.84	Uncharacterized protein OS=Canis lupus familiaris OX=9615 PE=3 SV=1	0.071083	0.352623		0.28154
A0A8I3PF26;A0A8I3PQX0;B7ZDP5;A0A8I3PSZ0;A0A8I3Q7X5	COX5B	13352.2	Cytochrome c oxidase subunit 5B_ mitochondrial OS=Canis lupus familiaris OX=9615 GN=COX5B PE=4 SV=1	5.56051	5.83861		0.278101
A0A8I3NZT7;A0A8I3NPT1	VAPB	27374.5	VAMP associated protein B and C OS=Canis lupus familiaris OX=9615 GN=VAPB PE=3 SV=1	17.6321	17.9096		0.277529
A0A8I3QC56	ALDH1A2	57160.3	Retinal dehydrogenase 2 OS=Canis lupus familiaris OX=9615 GN=ALDH1A2 PE=3 SV=1	0.157335	0.434728		0.277393
A0A8I3NWE1	NOP58	60418	NOP58 ribonucleoprotein OS=Canis lupus familiaris OX=9615 GN=NOP58 PE=3 SV=1	0.0262013	0.301282		0.275081
A0A8I3PBR4;A0A8I3PL23	KIF13B	216048	Kinesin family member 13B OS=Canis lupus familiaris OX=9615 GN=KIF13B PE=3 SV=1	0.501154	0.776156		0.275002
A0A8I3Q4W3;A0A8I3QTB0	PLCB3	139356	1-phosphatidylinositol 4_5-bisphosphate phosphodiesterase OS=Canis lupus familiaris OX=9615 GN=PLCB3 PE=4 SV=1	0.327411	0.601752		0.274341
A0A8I3RNV7	4	7542.68	Uncharacterized protein OS=Canis lupus familiaris OX=9615 PE=4 SV=1	3.5367	3.81076		0.274061
A0A8I3PQS1	4	10527.4	Uncharacterized protein OS=Canis lupus familiaris OX=9615 PE=4 SV=1	0.580407	0.854219		0.273812
A0A8I3MTU2;A0A8I3MVT8;A0A8I3MY54	BSDC1	49614	BSD domain containing 1 OS=Canis lupus familiaris OX=9615 GN=BSDC1 PE=4 SV=1	4.04241	4.31285		0.270446
A0A8I3NBD4;A0A8I3RUL5	EIF3D	66174	Eukaryotic translation initiation factor 3 subunit D OS=Canis lupus familiaris OX=9615 GN=EIF3D PE=3 SV=1	0.0363926	0.305503		0.269111
A0A8I3N7Q9	DCXR	25912.9	L-xylulose reductase OS=Canis lupus familiaris OX=9615 GN=DCXR PE=3 SV=1	0.257711	0.526368		0.268658
A0A8I3S8W4	BCL2L14	37797.3	BCL2 like 14 OS=Canis lupus familiaris OX=9615 GN=BCL2L14 PE=3 SV=1	0.448483	0.716476		0.267994
A0A8I3MCT0;A0A8I3MCU8;A0A8I3RPN1;A0A8I3Q8N6;A0A8I3QDU4;A0A8I3QQV4;A0A8I3QWD1;A0A8I3S7Z2	LUC7L	44129.2	LUC7 like OS=Canis lupus familiaris OX=9615 GN=LUC7L PE=3 SV=1	4.72894	4.99692		0.267979
A0A8I3SBP4	RPRD1B	37013.8	Regulation of nuclear pre-mRNA domain-containing protein OS=Canis lupus familiaris OX=9615 GN=RPRD1B PE=3 SV=1	0.25426	0.521586		0.267326
A0A8I3P406	SLC25A31	36156.9	ADP/ATP translocase OS=Canis lupus familiaris OX=9615 GN=SLC25A31 PE=3 SV=1	3.77237	4.037		0.264627
A0A8I3MG20;F1PWM2;A0A8I3MZ53;A0A8I3NJT5;A0A8I3P0H6;A0A8I3PKS1;A0A8I3MPT3;A0A8I3MY99;A0A8I3Q8U8;A0A8I3NYQ5;A0A8I3P7D0	LOC106558923	18469.8	Large ribosomal subunit protein eL21 OS=Canis lupus familiaris OX=9615 GN=LOC106558923 PE=3 SV=1	5.5125	5.7765		0.263994
A0A8I3NGF0;A0A8I3NUQ8	SWAP70	69131.8	Switching B cell complex subunit SWAP70 OS=Canis lupus familiaris OX=9615 GN=SWAP70 PE=4 SV=1	0.466467	0.729789		0.263322
A0A8I3Q0H4;A0A8I3S774	CHP1	22214.9	Calcineurin B homologous protein 1 OS=Canis lupus familiaris OX=9615 GN=CHP1 PE=3 SV=1	0.284286	0.545732		0.261446
A0A8I3PR73	H1-6	21917.8	H1.6 linker histone_ cluster member OS=Canis lupus familiaris OX=9615 GN=H1-6 PE=3 SV=1	1.27988	1.54062		0.260743
A0A8I3P698	PDLIM5	53882.2	PDZ and LIM domain 5 OS=Canis lupus familiaris OX=9615 GN=PDLIM5 PE=4 SV=1	0.506512	0.764374		0.257862
A0A8I3NT84;A0A8I3P321;A0A8I3P6I6	DENND10	27902.2	DENN domain containing 10 OS=Canis lupus familiaris OX=9615 GN=DENND10 PE=3 SV=1	0.337045	0.594287		0.257242
A0A8I3MNS0	EPCAM	36492.3	Epithelial cell adhesion molecule OS=Canis lupus familiaris OX=9615 GN=EPCAM PE=3 SV=1	0.0403994	0.296779		0.25638
A0A8I3NXC6;A0A8I3P3T2;A0A8I3P7L6;A0A8I3PP58;A0A8I3PIZ0	LOC119868744	115301	Ubiquitin-like modifier-activating enzyme 1 OS=Canis lupus familiaris OX=9615 GN=LOC119868744 PE=3 SV=1	11.4988	11.7546		0.2558
A0A8I3MXS0	LOC607889	17242.9	E2 ubiquitin-conjugating enzyme OS=Canis lupus familiaris OX=9615 GN=LOC607889 PE=3 SV=1	0.236806	0.492097		0.255292
A0A8I3P633	CCAR2	102620	Cell cycle and apoptosis regulator 2 OS=Canis lupus familiaris OX=9615 GN=CCAR2 PE=4 SV=1	0.68089	0.932666		0.251776
A0A8I3MUQ3;A0A8I3MYN6;A0A8I3RT71;A0A8I3RUR8;A0A8I3N143;A0A8I3RUN8	ATL3	60874.2	Atlastin GTPase 3 OS=Canis lupus familiaris OX=9615 GN=ATL3 PE=3 SV=1	0.109944	0.3605		0.250556
A0A8I3MFI9;A0A8I3MMJ2;A0A8I3MNP6;A0A8I3MNZ5;A0A8I3MP21;A0A8I3MSK8;A0A8I3RQK9;A0A8I3MF57;A0A8I3Q698	HARS1	53733.8	Histidine--tRNA ligase_ cytoplasmic OS=Canis lupus familiaris OX=9615 GN=HARS1 PE=3 SV=1	4.45781	4.70565		0.247839
A0A8I3MJF3;A0A8I3RRR8	NARS1	65047.8	Asparagine--tRNA ligase_ cytoplasmic OS=Canis lupus familiaris OX=9615 GN=NARS1 PE=3 SV=1	25.2316	25.4793		0.247702
A0A8I3N327;A0A8I3N423;A0A8I3NFI3	P4HA2	63452.1	procollagen-proline 4-dioxygenase OS=Canis lupus familiaris OX=9615 GN=P4HA2 PE=3 SV=1	1.44966	1.69621		0.24655
A0A8I3Q0G7	SEC23B	88272.7	Protein transport protein SEC23 OS=Canis lupus familiaris OX=9615 GN=SEC23B PE=3 SV=1	0.264152	0.508635		0.244483
A0A8I3N7P9;A0A8I3PH99;A0A8I3S2R3;A0A8I3S565;A0A8I3MWF6;A0A8I3RTT7	AP2A2	107274	AP-2 complex subunit alpha OS=Canis lupus familiaris OX=9615 GN=AP2A2 PE=3 SV=1	0.628395	0.868699		0.240304
A0A8I3MA68	UBE2M	21185.1	Ubiquitin conjugating enzyme E2 M OS=Canis lupus familiaris OX=9615 GN=UBE2M PE=3 SV=1	0.0447306	0.283598		0.238867
A0A8I3Q0H5;A0A8I3Q130;A0A8I3Q1T4;A0A8I3Q7J4;A0A8I3Q7V7;A0A8I3Q886;A0A8I3Q428;A0A8I3SC99;A0A8I3Q237	ASPH	79385.4	Aspartate beta-hydroxylase OS=Canis lupus familiaris OX=9615 GN=ASPH PE=3 SV=1	9.29211	9.52987		0.237767
A0A8I3PXC4;A0A8I3Q0Q8;A0A8I3S631	CDK18	51784.4	Cyclin dependent kinase 18 OS=Canis lupus familiaris OX=9615 GN=CDK18 PE=3 SV=1	0.563339	0.800532		0.237192
A0A8I3Q1K2	LOC119865952	16268.5	Uncharacterized protein OS=Canis lupus familiaris OX=9615 GN=LOC119865952 PE=4 SV=1	0.105463	0.342285		0.236823
A0A8I3Q625;A0A8I3QBV9;A0A8I3QMN5;A0A8I3Q3Z2;A0A8I3S7J2	IDE	122773	Insulin degrading enzyme OS=Canis lupus familiaris OX=9615 GN=IDE PE=3 SV=1	0.94892	1.1842		0.235275
A0A8I3N7G1	GNA14	42400.4	Guanine nucleotide-binding protein subunit alpha OS=Canis lupus familiaris OX=9615 GN=GNA14 PE=3 SV=1	4.28015	4.51423		0.234072
A0A8I3N7E1	CTPS1	67392	CTP synthase OS=Canis lupus familiaris OX=9615 GN=CTPS1 PE=3 SV=1	0.652221	0.885841		0.23362
A0A8I3NYI9;A0A8I3P4N3;A0A8I3P942;A0A8I3P9D2	MTX2	30708	Metaxin 2 OS=Canis lupus familiaris OX=9615 GN=MTX2 PE=3 SV=1	0.0714356	0.304837		0.233402
A0A8I3N2W6;A0A8I3N7U6;A0A8I3N601	HNF1B	60737.1	Hepatocyte nuclear factor 1-beta OS=Canis lupus familiaris OX=9615 GN=HNF1B PE=3 SV=1	0.274042	0.503124		0.229081
A0A8I3N0G4	ALDH1L2	102512	10-formyltetrahydrofolate dehydrogenase OS=Canis lupus familiaris OX=9615 GN=ALDH1L2 PE=3 SV=1	0.449731	0.676287		0.226556
A0A8I3PM73	BCAS2	26234.6	Pre-mRNA-splicing factor SPF27 OS=Canis lupus familiaris OX=9615 GN=BCAS2 PE=3 SV=1	0.0731117	0.296177		0.223066
F1PTE3	RAB13	22895.2	Ras-related protein Rab-13 OS=Canis lupus familiaris OX=9615 GN=RAB13 PE=1 SV=2	1.09201	1.31272		0.220703
A0A8I3S9D7;A0A8I3S9G5;A0A8I3PRK9	NUP153	155202	Nucleoporin 153 OS=Canis lupus familiaris OX=9615 GN=NUP153 PE=4 SV=1	2.50361	2.72429		0.220682
A0A8I3NVP5	3	38393.5	Uncharacterized protein OS=Canis lupus familiaris OX=9615 PE=3 SV=1	5.33292	5.55276		0.219839
A0A8I3P715;A0A8I3PD71;A0A8I3PLU1;A0A8I3S4W8;A0A8I3S527	ATAD2B	162183	ATPase family AAA domain containing 2B OS=Canis lupus familiaris OX=9615 GN=ATAD2B PE=4 SV=1	7.89875	8.11775		0.219004
P60529;A0A5B8JID5;A0A8I3MCD6;A0A8I3MJ33;A0A8I3RPI6;A0A5F4CYE6;A0A8I3MDS5;J9P710	HBA	15331.4	Hemoglobin subunit alpha OS=Canis lupus familiaris OX=9615 GN=HBA PE=1 SV=1	2.0805	2.29546		0.214953
A0A8I3P0A2;A0A8I3RTH7;A0A8I3NT95	DNAJA1	45882.9	DnaJ homolog subfamily A member 1 OS=Canis lupus familiaris OX=9615 GN=DNAJA1 PE=3 SV=1	25.8316	26.0454		0.213847
A0A8I3P782;A0A8I3S4T4	TXNDC12	25847.9	Ras-related protein Rab-3 OS=Canis lupus familiaris OX=9615 GN=TXNDC12 PE=3 SV=1	0.200685	0.412918		0.212234
A0A8I3S0T8	IGF2BP2	66861.3	Insulin like growth factor 2 mRNA binding protein 2 OS=Canis lupus familiaris OX=9615 GN=IGF2BP2 PE=3 SV=1	0.212421	0.424587		0.212166
A0A8I3NLW8;A0A8I3NBI0;A0A8I3NIX4;A0A8I3NMU0;A0A8I3NXJ0;A0A8I3RZF1	RAB18	23277.3	Ras-related protein Rab-18 OS=Canis lupus familiaris OX=9615 GN=RAB18 PE=3 SV=1	0.33011	0.541478		0.211368
A0A8I3PS82;A0A8I3PWB1;A0A8I3PWE2;A0A8I3Q8T6	SSH1	117431	protein-serine/threonine phosphatase OS=Canis lupus familiaris OX=9615 GN=SSH1 PE=3 SV=1	1.0265	1.23626		0.209755
A0A8I3PSJ2	HPCAL1	22399.3	Hippocalcin-like protein 1 OS=Canis lupus familiaris OX=9615 GN=HPCAL1 PE=4 SV=1	2.16137	2.37021		0.208835
A0A8I3P7N2;A0A8I3PX95	3	29092.5	Large ribosomal subunit protein uL30 OS=Canis lupus familiaris OX=9615 PE=3 SV=1	2.28721	2.49382		0.206603
A0A8I3MX36;A0A8I3RVF9;A0A8I3N8N2;A0A8I3NPM4;A0A8I3PDM7	LOC119863903	10911.6	Cytochrome c oxidase subunit 7A2_ mitochondrial OS=Canis lupus familiaris OX=9615 GN=LOC119863903 PE=3 SV=1	3.40825	3.61272		0.204475
A0A8I3QGD6;A0A8I3Q8Q7	LOC119868036	16419.8	Ubiquitin-conjugating enzyme E2 variant 2 OS=Canis lupus familiaris OX=9615 GN=LOC119868036 PE=4 SV=1	0.124989	0.328968		0.203979
A0A8I3N8N8;A0A8I3NDZ8;A0A8I3NE07;A0A8I3NIZ0;A0A8I3NV70	PPIE	37155.3	peptidylprolyl isomerase OS=Canis lupus familiaris OX=9615 GN=PPIE PE=4 SV=1	3.36757	3.57129		0.203726
A0A8I3P953;A0A8I3S599	LDLR	98827.6	Low-density lipoprotein receptor OS=Canis lupus familiaris OX=9615 GN=LDLR PE=4 SV=1	0.0863847	0.287939		0.201554
A0A8I3MMD7;A0A8I3RSZ6;A0A8I3RRI0	3	95871.3	Uncharacterized protein OS=Canis lupus familiaris OX=9615 PE=3 SV=1	1.96138	2.16227		0.200885
A0A8I3NP58;A0A8I3NPE5;A0A8I3NQ84;A0A8I3NZT6;A0A8I3NZY4	XRCC6	70501.2	X-ray repair cross complementing 6 OS=Canis lupus familiaris OX=9615 GN=XRCC6 PE=3 SV=1	0.00780044	0.205282		0.197481
A0A8I3MRU1;A0A8I3MVH1	CUL5	87603.3	Cullin-5 OS=Canis lupus familiaris OX=9615 GN=CUL5 PE=3 SV=1	0.0308531	0.227041		0.196188
A0A8I3PZ92;A0A8I3Q069;A0A8I3Q297;Q0ZAQ8	PPARD	48115	Peroxisome proliferator activated receptor delta OS=Canis lupus familiaris OX=9615 GN=PPARD PE=3 SV=1	5.03241	5.22775		0.195336
A0A8I3MKQ7;A0A8I3MUI0	NADK2	67226	NAD(+) kinase OS=Canis lupus familiaris OX=9615 GN=NADK2 PE=3 SV=1	0.00948256	0.202781		0.193298
A0A8I3Q739	ACTBL2	42259.3	Actin beta like 2 OS=Canis lupus familiaris OX=9615 GN=ACTBL2 PE=3 SV=1	0.258975	0.45217		0.193195
A0A8I3PLY1;A0A8I3PR08;A0A8I3PRL4	FRMD8	51697.2	FERM domain-containing protein 8 OS=Canis lupus familiaris OX=9615 GN=FRMD8 PE=4 SV=1	3.79872e-05	0.193122		0.193084
A0A8I3NJ89;A0A8I3NK33;A0A8I3RWQ3;A0A8I3RYM6;A0A8I3NES2	TACC1	89717.4	Transforming acidic coiled-coil containing protein 1 OS=Canis lupus familiaris OX=9615 GN=TACC1 PE=3 SV=1	0.0965344	0.289249		0.192715
A0A8I3NC39;A0A8I3NN26;A0A8I3NNH2;A0A8I3RZE3	RBM4B	40398.7	RNA binding motif protein 4B OS=Canis lupus familiaris OX=9615 GN=RBM4B PE=4 SV=1	0.0382301	0.228557		0.190327
A0A8I3N0Y2;A0A8I3N144;A0A8I3NMA1;A0A8I3NMB9	SLC25A24	83927.6	Uncharacterized protein OS=Canis lupus familiaris OX=9615 GN=SLC25A24 PE=3 SV=1	1.67203	1.86041		0.188381
A0A8I3MY37;A0A8I3N750	GLS2	64876.7	glutaminase OS=Canis lupus familiaris OX=9615 GN=GLS2 PE=3 SV=1	0.159547	0.347742		0.188196
A0A8I3MA67;A0A8I3MAA1	TRIM28	90294.6	Tripartite motif containing 28 OS=Canis lupus familiaris OX=9615 GN=TRIM28 PE=4 SV=1	10.6827	10.8691		0.186386
A0A8I3NEL4	AIMP2	35640.8	Aminoacyl tRNA synthase complex-interacting multifunctional protein 2 OS=Canis lupus familiaris OX=9615 GN=AIMP2 PE=4 SV=1	0.188131	0.374493		0.186361
A0A8I3NIL1	SRSF11	49485.9	Serine and arginine rich splicing factor 11 OS=Canis lupus familiaris OX=9615 GN=SRSF11 PE=4 SV=1	1.26736	1.45251		0.18515
A0A8I3NV46;A0A8I3NVW3;A0A8I3NWJ0;A0A8I3P2I9;A0A8I3P3Y0	PDXK	34837.8	Pyridoxal kinase OS=Canis lupus familiaris OX=9615 GN=PDXK PE=3 SV=1	0.263626	0.44442		0.180795
A0A8I3S5N5	PPP1R7	48625.2	Protein phosphatase 1 regulatory subunit 7 OS=Canis lupus familiaris OX=9615 GN=PPP1R7 PE=4 SV=1	0.1218	0.30183		0.180029
A0A8I3RRD5	GLRX5	19851.5	Glutaredoxin 5 OS=Canis lupus familiaris OX=9615 GN=GLRX5 PE=4 SV=1	1.01462	1.19307		0.178448
A0A8I3NUI5;A0A8I3NP11	ARFGAP3	73899.5	ADP-ribosylation factor GTPase-activating protein 3 OS=Canis lupus familiaris OX=9615 GN=ARFGAP3 PE=4 SV=1	3.47859	3.65645		0.177864
A0A8I3PXL9	CENPE	284507	Centromere protein E OS=Canis lupus familiaris OX=9615 GN=CENPE PE=3 SV=1	14.1024	14.2794		0.17702
A0A8I3N7A4	LOC611901	139267	Phospholipid-transporting ATPase OS=Canis lupus familiaris OX=9615 GN=LOC611901 PE=3 SV=1	2.2905	2.46561		0.175118
A0A8I3Q0R4	LRRC8E	91348.7	Volume-regulated anion channel subunit LRRC8E OS=Canis lupus familiaris OX=9615 GN=LRRC8E PE=3 SV=1	8.81519	8.9896		0.174413
A0A8I3MZV9;A0A8I3MJC6;A0A8I3MJG2	CENPF	355381	Centromere protein F OS=Canis lupus familiaris OX=9615 GN=CENPF PE=4 SV=1	5.74939	5.92357		0.174186
A0A8I3MI67	UQCRFS1	29737.9	Cytochrome b-c1 complex subunit Rieske_ mitochondrial OS=Canis lupus familiaris OX=9615 GN=UQCRFS1 PE=3 SV=1	3.72866	3.90096		0.172306
A0A8I3QBH4	4	38410.9	Uncharacterized protein OS=Canis lupus familiaris OX=9615 PE=4 SV=1	1.94445	2.114		0.169548
A0A8I3PLG1	4	19977.8	Uncharacterized protein OS=Canis lupus familiaris OX=9615 PE=4 SV=1	0	0.165589		0.165589
A0A8I3PQZ1;A0A8I3PR36	BUB3	39115.8	Mitotic checkpoint protein BUB3 OS=Canis lupus familiaris OX=9615 GN=BUB3 PE=3 SV=1	0.472086	0.636452		0.164366
A0A8I3P975	TECR	40651.7	very-long-chain enoyl-CoA reductase OS=Canis lupus familiaris OX=9615 GN=TECR PE=3 SV=1	0.00188875	0.161576		0.159687
A0A8I3MQX6;A0A8I3N5Z3;A0A8I3RRG8;A0A8I3RRH6	ZC3H18	123695	Zinc finger CCCH-type containing 18 OS=Canis lupus familiaris OX=9615 GN=ZC3H18 PE=4 SV=1	0.8739	1.03312		0.159219
A0A8I3S6D4;A0A8I3Q1R1	PLCB2	135348	1-phosphatidylinositol 4_5-bisphosphate phosphodiesterase OS=Canis lupus familiaris OX=9615 GN=PLCB2 PE=4 SV=1	0.671116	0.830027		0.158911
A0A8I3PJX8;A0A8I3PNA6;A0A8I3PP99	EIF2A	58523.7	Eukaryotic translation initiation factor 2A OS=Canis lupus familiaris OX=9615 GN=EIF2A PE=3 SV=1	0.366619	0.525473		0.158854
A0A8I3MKA2;A0A8I3MVP9;A0A8I3PFD6	PPA1	34958.7	Inorganic pyrophosphatase OS=Canis lupus familiaris OX=9615 GN=PPA1 PE=3 SV=1	11.251	11.4062		0.155266
A0A8I3S758;A0A8I3SCB8	HUWE1	482898	HECT-type E3 ubiquitin transferase OS=Canis lupus familiaris OX=9615 GN=HUWE1 PE=3 SV=1	5.46709	5.62139		0.154296
A0A8I3P3D4;A0A8I3S0B4;A0A8I3PCR2	TEK	128074	receptor protein-tyrosine kinase OS=Canis lupus familiaris OX=9615 GN=TEK PE=3 SV=1	0.462297	0.614708		0.152412
A0A8I3MET6;A0A8I3MEV9;A0A8I3MHY3	HSPBP1	52510.5	HSPA (Hsp70) binding protein 1 OS=Canis lupus familiaris OX=9615 GN=HSPBP1 PE=4 SV=1	0.542495	0.691885		0.149389
A0A8I3NDC0	KRT35	51611.5	Keratin 35 OS=Canis lupus familiaris OX=9615 GN=KRT35 PE=3 SV=1	0.551967	0.700319		0.148353
A0A8I3S7E6	CFAP44	213516	Cilia and flagella associated protein 44 OS=Canis lupus familiaris OX=9615 GN=CFAP44 PE=4 SV=1	0.17587	0.323235		0.147365
A0A8I3N7J4	FAM3C	25023.7	Protein FAM3C OS=Canis lupus familiaris OX=9615 GN=FAM3C PE=3 SV=1	0.153721	0.300787		0.147066
A0A8I3PH24;A0A8I3PNQ8;A0A8I3PQ47;A0A8I3PRA3	TIAM1	180744	TIAM Rac1 associated GEF 1 OS=Canis lupus familiaris OX=9615 GN=TIAM1 PE=4 SV=1	0.018354	0.163296		0.144942
A0A8I3NVG2;A0A8I3NYX7;A0A8I3NZC6;A0A8I3P1V0;A0A8I3P248;A0A8I3P3L1;A0A8I3RZ48;A0A8I3RZ69	MKLN1	83161.4	Muskelin 1 OS=Canis lupus familiaris OX=9615 GN=MKLN1 PE=4 SV=1	0.285416	0.430052		0.144636
Q28275	FN1	246819	Fibronectin (Fragment) OS=Canis lupus familiaris OX=9615 GN=FN1 PE=2 SV=3	0.182842	0.323349		0.140507
A0A8I3PRM4;A0A8I3PRT8;A0A8I3PRI3	EIF3M	42959.2	Eukaryotic translation initiation factor 3 subunit M OS=Canis lupus familiaris OX=9615 GN=EIF3M PE=3 SV=1	0.0519976	0.191473		0.139475
A0A8I3NFN3;A0A8I3NGR6	PHOSPHO1	28214.9	Phosphoethanolamine/phosphocholine phosphatase 1 OS=Canis lupus familiaris OX=9615 GN=PHOSPHO1 PE=3 SV=1	0.203724	0.343071		0.139348
A0A8I3PRX2	CBY1	14675.6	Uncharacterized protein OS=Canis lupus familiaris OX=9615 GN=CBY1 PE=4 SV=1	0.901474	1.03877		0.1373
A0A8I3NUX1;A0A8I3NVR3;A0A8I3S150	SHROOM3	223901	Shroom family member 3 OS=Canis lupus familiaris OX=9615 GN=SHROOM3 PE=3 SV=1	0.0465183	0.183008		0.13649
A0A8I3RWX4;A0A8I3N9B2	RPL8	28252.8	Large ribosomal subunit protein uL2 OS=Canis lupus familiaris OX=9615 GN=RPL8 PE=3 SV=1	0.749265	0.885559		0.136294
A0A8I3PGB0;A0A8I3S2N8	MTHFD2	47794.3	methenyltetrahydrofolate cyclohydrolase OS=Canis lupus familiaris OX=9615 GN=MTHFD2 PE=3 SV=1	0.14607	0.282238		0.136168
A0A8I3PUZ4;A0A8I3PYG0;Q28288	STXBP2	79145.8	Syntaxin-binding protein 2 OS=Canis lupus familiaris OX=9615 GN=STXBP2 PE=3 SV=1	0.0447431	0.180432		0.135689
A0A8I3NK50;A0A8I3NKE3	3	19124	small monomeric GTPase OS=Canis lupus familiaris OX=9615 PE=3 SV=1	0.422547	0.557348		0.134802
A0A8I3NZ34;A0A8I3P5Y9;A0A8I3P709;A0A8I3P9U5;A0A8I3PH85	SNRPN	25283.7	Small nuclear ribonucleoprotein-associated protein OS=Canis lupus familiaris OX=9615 GN=SNRPN PE=3 SV=1	5.34671	5.48056		0.133846
A0A8I3ME85;A0A8I3MM15	BAZ1A	177028	Bromodomain adjacent to zinc finger domain 1A OS=Canis lupus familiaris OX=9615 GN=BAZ1A PE=4 SV=1	23.0927	23.2257		0.133023
A0A8I3MI74;A0A8I3MR97;A0A8I3RSV9	ARG2	41185.6	Arginase OS=Canis lupus familiaris OX=9615 GN=ARG2 PE=3 SV=1	0.587322	0.718416		0.131094
A0A8I3PC60	LOC102156778	24973.5	C-type lectin domain-containing protein OS=Canis lupus familiaris OX=9615 GN=LOC102156778 PE=4 SV=1	0.0185044	0.148826		0.130321
A0A8I3NMB8;A0A8I3RX62;A0A8I3RX80;A0A8I3RZK3;A0A8I3NI57	CCDC171	131184	Coiled-coil domain containing 171 OS=Canis lupus familiaris OX=9615 GN=CCDC171 PE=4 SV=1	0.277228	0.40645		0.129222
A0A8I3S0N8	PMVK	22128	Phosphomevalonate kinase OS=Canis lupus familiaris OX=9615 GN=PMVK PE=4 SV=1	0.0838407	0.211742		0.127902
A0A8I3Q072	LOC100683250	63376.3	Uncharacterized protein OS=Canis lupus familiaris OX=9615 GN=LOC100683250 PE=3 SV=1	1.25429	1.38071		0.126412
A0A8I3MPC8	GRWD1	49126.7	Glutamate-rich WD repeat-containing protein 1 OS=Canis lupus familiaris OX=9615 GN=GRWD1 PE=4 SV=1	0.452176	0.578499		0.126323
A0A8I3RUY3	DNAH3	356421	Dynein axonemal heavy chain 3 OS=Canis lupus familiaris OX=9615 GN=DNAH3 PE=3 SV=1	0.0459817	0.172046		0.126064
A0A8I3MQ10;A0A8I3MU38;A0A8I3MU56;A0A8I3MUB2;A0A8I3MW38;A0A8I3MWV9;A0A8I3MYJ7;A0A8I3NAK9	TBC1D1	147740	TBC1 domain family member 1 OS=Canis lupus familiaris OX=9615 GN=TBC1D1 PE=4 SV=1	0.251079	0.376295		0.125217
A0A8I3N604;A0A8I3N7E2	TMEM131L	181105	Transmembrane 131 like OS=Canis lupus familiaris OX=9615 GN=TMEM131L PE=3 SV=1	0	0.12347		0.12347
A0A8I3N4S5;A0A8I3RUR9	TTBK1	143388	Tau tubulin kinase 1 OS=Canis lupus familiaris OX=9615 GN=TTBK1 PE=4 SV=1	5.06687	5.18729		0.120422
A0A8I3RZ65	ANXA3	36409.3	Annexin OS=Canis lupus familiaris OX=9615 GN=ANXA3 PE=3 SV=1	0.534322	0.653679		0.119356
A0A8I3MVG8;A0A8I3N2I0;A0A8I3N2F1	SUCLA2	63593.3	Succinate--CoA ligase [ADP-forming] subunit beta_ mitochondrial OS=Canis lupus familiaris OX=9615 GN=SUCLA2 PE=3 SV=1	5.63819	5.75704		0.118849
A0A8I3PL47;A0A8I3PQG2	CAB39L	40123.3	Calcium binding protein 39 like OS=Canis lupus familiaris OX=9615 GN=CAB39L PE=3 SV=1	0.0947082	0.209483		0.114775
A0A8I3PXH4;A0A8I3PPF5;A0A8I3PS79;A0A8I3PXY3;A0A8I3PYC9;A0A8I3PWU4	CUL4A	84857.9	Cullin family profile domain-containing protein OS=Canis lupus familiaris OX=9615 GN=CUL4A PE=3 SV=1	3.96318	4.07686		0.113679
A0A8I3PIN0;A0A8I3PR94	DIABLO	29190.2	Direct IAP-binding protein with low pI OS=Canis lupus familiaris OX=9615 GN=DIABLO PE=4 SV=1	0.0988828	0.211873		0.11299
A0A8I3NSX2	GLOD4	33817.3	Glyoxalase domain containing 4 OS=Canis lupus familiaris OX=9615 GN=GLOD4 PE=3 SV=1	8.50297	8.61544		0.112463
A0A8I3N545;A0A8I3N766	CAMK2G	61705.2	calcium/calmodulin-dependent protein kinase OS=Canis lupus familiaris OX=9615 GN=CAMK2G PE=3 SV=1	0.44334	0.555006		0.111666
A0A8I3NFF1;A0A8I3NJB8;A0A8I3NJC8;A0A8I3NLL2	DPP3	80108.4	Dipeptidyl peptidase 3 OS=Canis lupus familiaris OX=9615 GN=DPP3 PE=3 SV=1	0.402346	0.513946		0.111601
A0A8I3PMS5;A0A8I3PRR7;A0A8I3MZC4	RPL18A	21066.6	60S ribosomal protein L18a OS=Canis lupus familiaris OX=9615 GN=RPL18A PE=3 SV=1	1.48651	1.59706		0.110552
A0A8I3RZA9	OTUD7B	92781	ubiquitinyl hydrolase 1 OS=Canis lupus familiaris OX=9615 GN=OTUD7B PE=3 SV=1	0.969332	1.07705		0.107721
A0A8I3N6C6;A0A8I3RV27	ARHGDIA	18416.8	Rho GDP-dissociation inhibitor 1 OS=Canis lupus familiaris OX=9615 GN=ARHGDIA PE=3 SV=1	3.86054	3.96816		0.107616
A0A8I3NID4	VPS25	20874.8	Vacuolar protein-sorting-associated protein 25 OS=Canis lupus familiaris OX=9615 GN=VPS25 PE=3 SV=1	0.0797138	0.185658		0.105945
A0A8I3NZ01	4	72296.7	Uncharacterized protein OS=Canis lupus familiaris OX=9615 PE=4 SV=1	3.91073	4.01661		0.105889
A0A8I3NSR5	TSPO	18807.8	Translocator protein OS=Canis lupus familiaris OX=9615 GN=TSPO PE=3 SV=1	0.248275	0.352369		0.104094
A0A8I3PJD0	CRIP2	45733.6	Cysteine-rich protein 2 OS=Canis lupus familiaris OX=9615 GN=CRIP2 PE=4 SV=1	0.0754782	0.177894		0.102415
A0A8I3Q4U6	3	9803.3	40S ribosomal protein S27 OS=Canis lupus familiaris OX=9615 PE=3 SV=1	0.168808	0.271097		0.102289
A0A8I3N5M7;A0A8I3NJF9	IFT172	199258	Intraflagellar transport 172 OS=Canis lupus familiaris OX=9615 GN=IFT172 PE=3 SV=1	0.286568	0.387914		0.101346
A0A8I3NMR2;A0A8I3NMU3;A0A8I3NQ18;A0A8I3NMF3	ANP32E	17092.8	Acidic leucine-rich nuclear phosphoprotein 32 family member OS=Canis lupus familiaris OX=9615 GN=ANP32E PE=3 SV=1	2.65215	2.75225		0.100097
A0A8I3S5T9	3	36509.3	L-lactate dehydrogenase OS=Canis lupus familiaris OX=9615 PE=3 SV=1	0.194991	0.291471		0.0964799
A0A8I3MY25	3	30145.1	Proteasome subunit alpha type-1 OS=Canis lupus familiaris OX=9615 PE=3 SV=1	6.25275	6.34893		0.0961774
A0A8I3PQ59	NR2C1	68467.5	Nuclear receptor subfamily 2 group C member 1 OS=Canis lupus familiaris OX=9615 GN=NR2C1 PE=3 SV=1	0.143359	0.239262		0.0959025
A0A8I3PBI2;A0A8I3PIJ8;A0A8I3PJU7	CLYBL	33994.2	Citramalyl-CoA lyase OS=Canis lupus familiaris OX=9615 GN=CLYBL PE=4 SV=1	0	0.0945352		0.0945352
A0A8I3P6K5;A0A8I3PB87;A0A8I3P734;A0A8I3PGY8	PLCE1	261905	Phosphoinositide phospholipase C OS=Canis lupus familiaris OX=9615 GN=PLCE1 PE=4 SV=1	1.07182	1.16519		0.0933732
A0A8I3PEI6;A0A8I3PMA0;A0A8I3PN48;A0A8I3S3E2	RPS6KA6	78226.4	Ribosomal protein S6 kinase A6 OS=Canis lupus familiaris OX=9615 GN=RPS6KA6 PE=3 SV=1	0.364874	0.457514		0.09264
A0A8I3PTD9;A0A8I3S5Z8	LMNTD1	50108.5	Lamin tail domain containing 1 OS=Canis lupus familiaris OX=9615 GN=LMNTD1 PE=4 SV=1	0.0298894	0.119587		0.0896975
A0A8I3PHA3;A0A8I3S2K0;A0A8I3PD43	DYNC1LI1	78426.9	Dynein light intermediate chain OS=Canis lupus familiaris OX=9615 GN=DYNC1LI1 PE=3 SV=1	0.555349	0.642914		0.0875658
A0A8I3MRW6;A0A8I3RRZ0	RAB12	38881.9	RAB12_ member RAS onco family OS=Canis lupus familiaris OX=9615 GN=RAB12 PE=3 SV=1	0.0894458	0.169147		0.0797013
A0A8I3QPR4	3	22045.2	Glyceraldehyde 3-phosphate dehydrogenase NAD(P) binding domain-containing protein OS=Canis lupus familiaris OX=9615 PE=3 SV=1	0.96654	1.04574		0.0791999
A0A8I3MX26	RUSC2	162949	RUN and SH3 domain containing 2 OS=Canis lupus familiaris OX=9615 GN=RUSC2 PE=4 SV=1	0.564306	0.638743		0.0744375
A0A8I3NXS6;A0A8I3P8Z1	SAMD11	91457	Sterile alpha motif domain containing 11 OS=Canis lupus familiaris OX=9615 GN=SAMD11 PE=4 SV=1	2.89104	2.96453		0.0734938
A0A8I3P0L5	4	113536	Uncharacterized protein OS=Canis lupus familiaris OX=9615 PE=4 SV=1	0.0769051	0.149552		0.0726473
A0A8I3MPA5;A0A8I3MRA6;A0A8I3MWU2;A0A8I3NZH7	SAR1A	22523	Small COPII coat GTPase SAR1A OS=Canis lupus familiaris OX=9615 GN=SAR1A PE=3 SV=1	13.161	13.2332		0.0722016
A0A8I3MWT5;A0A8I3NDG1;A0A8I3N0Q5	FLT4	158639	Vascular endothelial growth factor receptor 3 OS=Canis lupus familiaris OX=9615 GN=FLT4 PE=3 SV=1	0.00775996	0.0790003		0.0712403
A0A8I3NJ53	CUL3	39375.3	Cullin 3 OS=Canis lupus familiaris OX=9615 GN=CUL3 PE=3 SV=1	0.244393	0.314507		0.0701145
A0A8I3PA58	ZNRD2	21966.6	Zinc ribbon domain containing 2 OS=Canis lupus familiaris OX=9615 GN=ZNRD2 PE=4 SV=1	2.7144	2.78431		0.069905
A0A8I3P6A5;B6F250	STOM	35721.9	Stomatin OS=Canis lupus familiaris OX=9615 GN=STOM PE=3 SV=1	0.0063508	0.0742107		0.0678599
REVERSE12593		58206.3	Reversed Sequence 12593	2.15095	2.21863		0.0676804
A0A8I3NRX5	LOC102151492	52799.6	Uncharacterized protein OS=Canis lupus familiaris OX=9615 GN=LOC102151492 PE=4 SV=1	0.916759	0.983139		0.0663804
A0A8I3P8F1;A0A8I3P8I6	CFAP96	34734.7	Cilia-and flagella-associated protein 96 OS=Canis lupus familiaris OX=9615 GN=CFAP96 PE=3 SV=1	2.63586	2.70212		0.0662617
A0A8I3PSX5;A0A8I3PV08;A0A8I3PZW1;A0A8I3QC24;A0A8I3SAG2	DTNB	89698.6	Dystrobrevin beta OS=Canis lupus familiaris OX=9615 GN=DTNB PE=4 SV=1	0.0222097	0.088462		0.0662523
A0A8I3Q158	3	26912.7	STI1 domain-containing protein OS=Canis lupus familiaris OX=9615 PE=3 SV=1	0.285029	0.350909		0.0658803
A0A8I3ML59;A0A8I3MN24;A0A8I3MT94;A0A8I3MTC2	LNPEP	118158	Leucyl and cystinyl aminopeptidase OS=Canis lupus familiaris OX=9615 GN=LNPEP PE=3 SV=1	0.994924	1.05983		0.064904
A0A8I3P906	KCTD11	32530.9	Potassium channel tetramerization domain containing 11 OS=Canis lupus familiaris OX=9615 GN=KCTD11 PE=4 SV=1	1.22723	1.29054		0.0633087
A0A8I3PEW1;A0A8I3PHF9;A0A8I3PM05;A0A8I3PRZ8;A0A8I3PUM5	NRCAM	133558	Neuronal cell adhesion molecule OS=Canis lupus familiaris OX=9615 GN=NRCAM PE=3 SV=1	0.0779607	0.140883		0.062922
C1KG39	CYP1B1	60762.4	Cytochrome P450 family 1 subfamily B member 1 OS=Canis lupus familiaris OX=9615 GN=CYP1B1 PE=1 SV=1	0	0.0616269		0.0616269
A0A8I3NE39;A0A8I3NQP8	HSPA1L	73219.2	Heat shock 70 kDa protein 1-like OS=Canis lupus familiaris OX=9615 GN=HSPA1L PE=3 SV=1	0.138853	0.197543		0.0586896
A0A8I3N134;A0A8I3N1W1	MAPRE3	32281.4	Microtubule associated protein RP/EB family member 3 OS=Canis lupus familiaris OX=9615 GN=MAPRE3 PE=3 SV=1	1.47134	1.52998		0.0586486
A0A8I3N4C2	PDZRN3	119270	PDZ domain containing ring finger 3 OS=Canis lupus familiaris OX=9615 GN=PDZRN3 PE=4 SV=1	0	0.0554716		0.0554716
A0A8I3NCD6;A0A8I3NQ03	NHP2	10203	H/ACA ribonucleoprotein complex subunit 2 OS=Canis lupus familiaris OX=9615 GN=NHP2 PE=3 SV=1	0.0505588	0.10526		0.0547013
A0A8I3PFA3	DNAJB8	25609.2	DnaJ heat shock protein family (Hsp40) member B8 OS=Canis lupus familiaris OX=9615 GN=DNAJB8 PE=4 SV=1	0.467237	0.521497		0.0542602
A0A8I3NY26	4	48743.7	Heterogeneous nuclear ribonucleoprotein K OS=Canis lupus familiaris OX=9615 PE=4 SV=1	0.296806	0.350475		0.0536682
A0A8I3P8S8;A0A8I3PKQ3	COMMD9	17408.2	COMM domain containing 9 OS=Canis lupus familiaris OX=9615 GN=COMMD9 PE=4 SV=1	2.73388	2.7874		0.0535203
A0A8I3NB42	RSL1D1	55309.8	Uncharacterized protein OS=Canis lupus familiaris OX=9615 GN=RSL1D1 PE=4 SV=1	0.0365046	0.0891563		0.0526517
A0A8I3NPD0	DBT	53689.9	Dihydrolipoamide acetyltransferase component of pyruvate dehydrogenase complex OS=Canis lupus familiaris OX=9615 GN=DBT PE=3 SV=1	1.40951	1.4611		0.0515933
A0A8I3NS06;A0A8I3PLI9	3	15939.2	Proteasome maturation protein OS=Canis lupus familiaris OX=9615 PE=3 SV=1	0.0354222	0.0868257		0.0514035
A0A8I3PFJ6	DPYSL3	75114.3	Dihydropyrimidinase like 3 OS=Canis lupus familiaris OX=9615 GN=DPYSL3 PE=3 SV=1	0.192733	0.243945		0.0512121
A0A8I3RSL8	DDX21	88064.2	RNA helicase OS=Canis lupus familiaris OX=9615 GN=DDX21 PE=3 SV=1	2.67978	2.72974		0.0499647
A0A8I3Q0P8	ABHD10	59254.2	Palmitoyl-protein thioesterase ABHD10_ mitochondrial OS=Canis lupus familiaris OX=9615 GN=ABHD10 PE=3 SV=1	0.0136498	0.0624014		0.0487516
A0A8I3PH53;A0A8I3RYN0;A0A8I3S197	EPHB1	61720.7	receptor protein-tyrosine kinase OS=Canis lupus familiaris OX=9615 GN=EPHB1 PE=4 SV=1	1.35093	1.39931		0.0483734
A0A8I3PLA3	APEX1	76301.5	DNA-(apurinic or apyrimidinic site) endonuclease OS=Canis lupus familiaris OX=9615 GN=APEX1 PE=3 SV=1	10.8066	10.8542		0.0475792
A0A8I3S149;A0A8I3S420;A0A8I3S425	UGP2	53723.4	UTP--glucose-1-phosphate uridylyltransferase OS=Canis lupus familiaris OX=9615 GN=UGP2 PE=3 SV=1	0.0209727	0.0673408		0.0463681
A0A8I3PKV6;A0A8I3PNE6;A0A8I3PQ09;A0A8I3S400;A0A8I3S833;A0A8I3PGW9;A0A8I3PVI6	PMS1	102245	PMS1 homolog 1_ mismatch repair system component OS=Canis lupus familiaris OX=9615 GN=PMS1 PE=3 SV=1	2.26471	2.31092		0.0462119
A0A8I3NKB5	OGDH	118801	2-oxoglutarate dehydrogenase complex component E1 OS=Canis lupus familiaris OX=9615 GN=OGDH PE=3 SV=1	0.0813868	0.126879		0.0454925
A0A8I3NU31;A0A8I3P2N8	HDGFL2	72971.8	Hepatoma-derived growth factor-related protein 2 OS=Canis lupus familiaris OX=9615 GN=HDGFL2 PE=3 SV=1	0.305947	0.350496		0.0445483
A0A8I3N9M8;A0A8I3NI44;A0A8I3NJR4;A0A8I3NKW3;A0A8I3RWM5	MYRF	124908	Myelin regulatory factor OS=Canis lupus familiaris OX=9615 GN=MYRF PE=3 SV=1	0.0477933	0.0909878		0.0431945
A0A8I3PZZ9;A0A8I3Q008	RAB35	23310.4	RAB35_ member RAS oncogene family OS=Canis lupus familiaris OX=9615 GN=RAB35 PE=4 SV=1	0.0311037	0.0741202		0.0430166
A0A8I3SAD3	IFNAR1	65495.7	Interferon alpha and beta receptor subunit 1 OS=Canis lupus familiaris OX=9615 GN=IFNAR1 PE=4 SV=1	0.197098	0.238837		0.0417395
A0A8I3N650;A0A8I3NGQ5;A0A8I3NGU6;A0A8I3NSS2	CNP	43578.5	2'_3'-cyclic-nucleotide 3'-phosphodiesterase OS=Canis lupus familiaris OX=9615 GN=CNP PE=3 SV=1	0	0.0403584		0.0403584
A0A8I3RP95	HMBS	39551.4	hydroxymethylbilane synthase OS=Canis lupus familiaris OX=9615 GN=HMBS PE=3 SV=1	0.548309	0.587844		0.0395346
A0A8I3PFM7;A0A8I3PHR2;A0A8I3PJG7;A0A8I3PNY1;A0A8I3PQS7;A0A8I3PZN9;A0A8I3PEX6;A0A8I3S3S8;A0A8I3S6X5;A0A8I3S7B1	BIN1	76797.7	Bridging integrator 1 OS=Canis lupus familiaris OX=9615 GN=BIN1 PE=4 SV=1	0.797907	0.837015		0.0391079
A0A8I3N2W3	ANXA8L1	71967	Annexin OS=Canis lupus familiaris OX=9615 GN=ANXA8L1 PE=3 SV=1	0.211922	0.249315		0.0373933
A0A8I3NPT3;A0A8I3NPV2	MICOS13	13452.6	MICOS complex subunit MIC13 OS=Canis lupus familiaris OX=9615 GN=MICOS13 PE=3 SV=1	0.675596	0.712172		0.0365762
A0A8I3MXC1;A0A8I3NAM1;A0A8I3N6B4	LCP1	71939	Lymphocyte cytosolic protein 1 OS=Canis lupus familiaris OX=9615 GN=LCP1 PE=4 SV=1	0.719639	0.754971		0.0353322
A0A8I3N4K0	4	19986.3	EF-hand domain-containing protein OS=Canis lupus familiaris OX=9615 PE=4 SV=1	0.667901	0.698609		0.0307081
A0A8I3PUL1;A0A8I3PC14;A0A8I3PLH4;A0A8I3PLL8;A0A8I3PNH0	PPA2	39305.5	inorganic diphosphatase OS=Canis lupus familiaris OX=9615 GN=PPA2 PE=3 SV=1	0.695969	0.726488		0.0305189
A0A8I3P4C2;A0A8I3P8I7;A0A8I3S3U9;A0A8I3NKL8	PDHB	37560.3	Pyruvate dehydrogenase E1 component subunit beta OS=Canis lupus familiaris OX=9615 GN=PDHB PE=4 SV=1	5.51417	5.54464		0.0304744
A0A8I3P8J4;A0A8I3PCZ3	NRDC	141069	Nardilysin convertase OS=Canis lupus familiaris OX=9615 GN=NRDC PE=3 SV=1	0.0563443	0.0859358		0.0295915
A0A8I3P0C4;A0A8I3P0G4;A0A8I3P6D5;A0A8I3P6Y3	PRPSAP2	31678.9	Phosphoribosyl pyrophosphate synthase-associated protein 2 OS=Canis lupus familiaris OX=9615 GN=PRPSAP2 PE=3 SV=1	0.0262442	0.0553137		0.0290696
A0A8I3PVM0;A0A8I3QDI2	COPS7A	31198.6	COP9 signalosome subunit 7A OS=Canis lupus familiaris OX=9615 GN=COPS7A PE=3 SV=1	0.141849	0.163877		0.0220285
A0A8I3MQE3;A0A8I3MQV2;A0A8I3N6Q5;A0A8I3MQ52;A0A8I3MUJ7;A0A8I3N712	AP3B2	120898	AP-3 complex subunit beta OS=Canis lupus familiaris OX=9615 GN=AP3B2 PE=3 SV=1	2.5217	2.54118		0.0194794
A0A8I3PZR8	GPN3	30729.8	GPN-loop GTPase 3 OS=Canis lupus familiaris OX=9615 GN=GPN3 PE=3 SV=1	0	0.0186638		0.0186638
A0A8I3N9J6;A0A8I3NBP3	UBXN1	33458.4	UBX domain protein 1 OS=Canis lupus familiaris OX=9615 GN=UBXN1 PE=4 SV=1	0.0167397	0.0349194		0.0181797
A0A8I3Q3T4		9887.53	ATP synthase subunit d_ mitochondrial OS=Canis lupus familiaris OX=9615 PE=3 SV=1	0.0034892	0.0204021		0.0169129
A0A8I3PP45	4	15760.6	Uncharacterized protein OS=Canis lupus familiaris OX=9615 PE=4 SV=1	0.00049501	0.014611		0.014116
A0A8I3MGM6	AP1S1	18961.1	AP complex subunit sigma OS=Canis lupus familiaris OX=9615 GN=AP1S1 PE=3 SV=1	0.00595928	0.0167669		0.0108076
A0A8I3N835	H2AZ2	13279.2	Histone H2A OS=Canis lupus familiaris OX=9615 GN=H2AZ2 PE=3 SV=1	0.990085	1.00068		0.0105951
A0A8I3Q5P8;A0A8I3S6X4	DNAJC17	14883.8	DnaJ heat shock protein family (Hsp40) member C17 OS=Canis lupus familiaris OX=9615 GN=DNAJC17 PE=4 SV=1	0.0640565	0.0741252		0.0100687
A0A8I3MHA2;A0A8I3MIG6;A0A8I3MP98;A0A8I3MID3	ATP1A3	114517	Sodium/potassium-transporting ATPase subunit alpha OS=Canis lupus familiaris OX=9615 GN=ATP1A3 PE=3 SV=1	0	0.00983885		0.00983885
A0A8I3P341;A0A8I3S0N4	MMP16	64954	Matrix metallopeptidase 16 OS=Canis lupus familiaris OX=9615 GN=MMP16 PE=3 SV=1	0	0.00725937		0.00725937
A0A8I3MPB7;A0A8I3N1N5;A0A8I3RQN2	PLEKHG3	139996	Pleckstrin homology and RhoGEF domain containing G3 OS=Canis lupus familiaris OX=9615 GN=PLEKHG3 PE=4 SV=1	0.0413393	0.0478664		0.00652711
A0A8I3S2L1	GPX6	24833.6	Glutathione peroxidase OS=Canis lupus familiaris OX=9615 GN=GPX6 PE=3 SV=1	0.0320665	0.0371736		0.0051071
A0A8I3MQ91	3	18937	Ribosomal protein L23/L25 N-terminal domain-containing protein OS=Canis lupus familiaris OX=9615 PE=3 SV=1	0.0201779	0.0242453		0.00406737
A0A8I3MI23	HIRIP3	63861.8	HIRA interacting protein 3 OS=Canis lupus familiaris OX=9615 GN=HIRIP3 PE=4 SV=1	1.31782	1.32017		0.002349
A0A8I3Q5Z8	SHTN1	52832.1	Shootin-1 OS=Canis lupus familiaris OX=9615 GN=SHTN1 PE=3 SV=1	0.32915	0.330734		0.00158457
A0A8I3PSK3;A0A8I3SA17	DNMT3A	101050	DNA (cytosine-5-)-methyltransferase OS=Canis lupus familiaris OX=9615 GN=DNMT3A PE=4 SV=1	0.589967	0.591351		0.00138357
A0A8I3PCP2;A0A8I3PM77	COPS2	54106.8	COP9 signalosome complex subunit 2 OS=Canis lupus familiaris OX=9615 GN=COPS2 PE=3 SV=1	3.53088	3.53211		0.00122914
A0A8I3P4A8	ACSL3	79472.7	long-chain-fatty-acid--CoA ligase OS=Canis lupus familiaris OX=9615 GN=ACSL3 PE=4 SV=1	0.690885	0.691759		0.000874161
A0A8I3MGZ4	LOC100685462	73454.1	Uncharacterized protein OS=Canis lupus familiaris OX=9615 GN=LOC100685462 PE=4 SV=1	0.187661	0.046879		-0.140782
A0A8I3NKS4	KRT23	47949	Keratin 23 OS=Canis lupus familiaris OX=9615 GN=KRT23 PE=3 SV=1	3.43351	1.59519		-1.83832
A0A8I3MS17;A0A8I3MS52	OXCT1	55684	Succinyl-CoA:3-ketoacid-coenzyme A transferase OS=Canis lupus familiaris OX=9615 GN=OXCT1 PE=3 SV=1	26.8152	22.3043		-4.51088
